# Supplementary material for: Single-cell/spatial integration reveals an MES2-like glioblastoma program orchestrated by immune communication and regulatory networks
Source: Front Immunol. 2025 Oct 29;16:1699134. doi: 10.3389/fimmu.2025.1699134 (PMC12604987; doi:10.3389/fimmu.2025.1699134)
Supplement: Supplementary file 2 [file Table2.xlsx]

## Sheet: Supplementary Table Legend
Supplementary Table 1	GBM cell marker
Supplementary Table 2	Post-translational modification of substrate enzymes
Supplementary Table 3	ARRDC3-shRNA related sequences
Supplementary Table 4	Results from CytoTRACE2
Supplementary Table 5	Risk genes for machine learning models
Supplementary Table 6	Single-cell tumor state deconvolution
Supplementary Table 7	MES2-like hub gene identification
Supplementary Table 8	Cell communication results
Supplementary Table 9	Cell type-specific transcription factor identification
Supplementary Table 10	Prediction results of target genes of transcription factors based on ARACNe

## Sheet: Supplementary Table 1
Cell Type	Marker
MES2-like	HILPDA
MES2-like	ADM
MES2-like	DDIT3
MES2-like	NDRG1
MES2-like	HERPUD1
MES2-like	DNAJB9
MES2-like	TRIB3
MES2-like	ENO2
MES2-like	AKAP12
MES2-like	SQSTM1
MES2-like	MT1X
MES2-like	ATF3
MES2-like	NAMPT
MES2-like	NRN1
MES2-like	SLC2A1
MES2-like	BNIP3
MES2-like	LGALS3
MES2-like	INSIG2
MES2-like	IGFBP3
MES2-like	PPP1R15A
MES2-like	VIM
MES2-like	PLOD2
MES2-like	GBE1
MES2-like	SLC2A3
MES2-like	FTL
MES2-like	WARS
MES2-like	ERO1L
MES2-like	XPOT
MES2-like	HSPA5
MES2-like	GDF15
MES2-like	ANXA2
MES2-like	EPAS1
MES2-like	LDHA
MES2-like	P4HA1
MES2-like	SERTAD1
MES2-like	PFKP
MES2-like	PGK1
MES2-like	EGLN3
MES2-like	SLC6A6
MES2-like	CA9
MES2-like	BNIP3L
MES2-like	RPL21
MES2-like	TRAM1
MES2-like	UFM1
MES2-like	ASNS
MES2-like	GOLT1B
MES2-like	ANGPTL4
MES2-like	SLC39A14
MES2-like	CDKN1A
MES2-like	HSPA9
MES1-like	CHI3L1
MES1-like	ANXA2
MES1-like	ANXA1
MES1-like	CD44
MES1-like	VIM
MES1-like	MT2A
MES1-like	C1S
MES1-like	NAMPT
MES1-like	EFEMP1
MES1-like	C1R
MES1-like	SOD2
MES1-like	IFITM3
MES1-like	TIMP1
MES1-like	SPP1
MES1-like	A2M
MES1-like	S100A11
MES1-like	MT1X
MES1-like	S100A10
MES1-like	FN1
MES1-like	LGALS1
MES1-like	S100A16
MES1-like	CLIC1
MES1-like	MGST1
MES1-like	RCAN1
MES1-like	TAGLN2
MES1-like	NPC2
MES1-like	SERPING1
MES1-like	C8orf4
MES1-like	EMP1
MES1-like	APOE
MES1-like	CTSB
MES1-like	C3
MES1-like	LGALS3
MES1-like	MT1E
MES1-like	EMP3
MES1-like	SERPINA3
MES1-like	ACTN1
MES1-like	PRDX6
MES1-like	IGFBP7
MES1-like	SERPINE1
MES1-like	PLP2
MES1-like	MGP
MES1-like	CLIC4
MES1-like	GFPT2
MES1-like	GSN
MES1-like	NNMT
MES1-like	TUBA1C
MES1-like	GJA1
MES1-like	TNFRSF1A
MES1-like	WWTR1
AC-like	CST3
AC-like	S100B
AC-like	SLC1A3
AC-like	HEPN1
AC-like	HOPX
AC-like	MT3
AC-like	SPARCL1
AC-like	MLC1
AC-like	GFAP
AC-like	FABP7
AC-like	BCAN
AC-like	PON2
AC-like	METTL7B
AC-like	SPARC
AC-like	GATM
AC-like	RAMP1
AC-like	PMP2
AC-like	AQP4
AC-like	DBI
AC-like	EDNRB
AC-like	PTPRZ1
AC-like	CLU
AC-like	PMP22
AC-like	ATP1A2
AC-like	S100A16
AC-like	HEY1
AC-like	PCDHGC3
AC-like	TTYH1
AC-like	NDRG2
AC-like	PRCP
AC-like	ATP1B2
AC-like	AGT
AC-like	PLTP
AC-like	GPM6B
AC-like	F3
AC-like	RAB31
AC-like	PPAP2B
AC-like	ANXA5
AC-like	TSPAN7
OPC-like	BCAN
OPC-like	PLP1
OPC-like	GPR17
OPC-like	FIBIN
OPC-like	LHFPL3
OPC-like	OLIG1
OPC-like	PSAT1
OPC-like	SCRG1
OPC-like	OMG
OPC-like	APOD
OPC-like	SIRT2
OPC-like	TNR
OPC-like	THY1
OPC-like	PHYHIPL
OPC-like	SOX2-OT
OPC-like	NKAIN4
OPC-like	LPPR1
OPC-like	PTPRZ1
OPC-like	VCAN
OPC-like	DBI
OPC-like	PMP2
OPC-like	CNP
OPC-like	TNS3
OPC-like	LIMA1
OPC-like	CA10
OPC-like	PCDHGC3
OPC-like	CNTN1
OPC-like	SCD5
OPC-like	P2RX7
OPC-like	CADM2
OPC-like	TTYH1
OPC-like	FGF12
OPC-like	TMEM206
OPC-like	NEU4
OPC-like	FXYD6
OPC-like	RNF13
OPC-like	RTKN
OPC-like	GPM6B
OPC-like	LMF1
OPC-like	ALCAM
OPC-like	PGRMC1
OPC-like	HRASLS
OPC-like	BCAS1
OPC-like	RAB31
OPC-like	PLLP
OPC-like	FABP5
OPC-like	NLGN3
OPC-like	SERINC5
OPC-like	EPB41L2
OPC-like	GPR37L1
NPC1-like	DLL3
NPC1-like	DLL1
NPC1-like	SOX4
NPC1-like	TUBB3
NPC1-like	HES6
NPC1-like	TAGLN3
NPC1-like	NEU4
NPC1-like	MARCKSL1
NPC1-like	CD24
NPC1-like	STMN1
NPC1-like	TCF12
NPC1-like	BEX1
NPC1-like	OLIG1
NPC1-like	MAP2
NPC1-like	FXYD6
NPC1-like	PTPRS
NPC1-like	MLLT11
NPC1-like	NPPA
NPC1-like	BCAN
NPC1-like	MEST
NPC1-like	ASCL1
NPC1-like	BTG2
NPC1-like	DCX
NPC1-like	NXPH1
NPC1-like	HN1
NPC1-like	PFN2
NPC1-like	SCG3
NPC1-like	MYT1
NPC1-like	CHD7
NPC1-like	GPR56
NPC1-like	TUBA1A
NPC1-like	PCBP4
NPC1-like	ETV1
NPC1-like	SHD
NPC1-like	TNR
NPC1-like	AMOTL2
NPC1-like	DBN1
NPC1-like	HIP1
NPC1-like	ABAT
NPC1-like	ELAVL4
NPC1-like	LMF1
NPC1-like	GRIK2
NPC1-like	SERINC5
NPC1-like	TSPAN13
NPC1-like	ELMO1
NPC1-like	GLCCI1
NPC1-like	SEZ6L
NPC1-like	LRRN1
NPC1-like	SEZ6
NPC1-like	SOX11
NPC2-like	STMN2
NPC2-like	CD24
NPC2-like	RND3
NPC2-like	HMP19
NPC2-like	TUBB3
NPC2-like	MIAT
NPC2-like	DCX
NPC2-like	NSG1
NPC2-like	ELAVL4
NPC2-like	MLLT11
NPC2-like	DLX6-AS1
NPC2-like	SOX11
NPC2-like	NREP
NPC2-like	FNBP1L
NPC2-like	TAGLN3
NPC2-like	STMN4
NPC2-like	DLX5
NPC2-like	SOX4
NPC2-like	MAP1B
NPC2-like	RBFOX2
NPC2-like	IGFBPL1
NPC2-like	STMN1
NPC2-like	HN1
NPC2-like	TMEM161B-AS1
NPC2-like	DPYSL3
NPC2-like	2025-09-03
NPC2-like	PKIA
NPC2-like	ATP1B1
NPC2-like	DYNC1I1
NPC2-like	CD200
NPC2-like	SNAP25
NPC2-like	PAK3
NPC2-like	NDRG4
NPC2-like	KIF5A
NPC2-like	UCHL1
NPC2-like	ENO2
NPC2-like	KIF5C
NPC2-like	DDAH2
NPC2-like	TUBB2A
NPC2-like	LBH
NPC2-like	LOC150568
NPC2-like	TCF4
NPC2-like	GNG3
NPC2-like	NFIB
NPC2-like	DPYSL5
NPC2-like	CRABP1
NPC2-like	DBN1
NPC2-like	NFIX
NPC2-like	CEP170
NPC2-like	BLCAP
G1.S	RRM2
G1.S	PCNA
G1.S	KIAA0101
G1.S	HIST1H4C
G1.S	MLF1IP
G1.S	GMNN
G1.S	RNASEH2A
G1.S	MELK
G1.S	CENPK
G1.S	TK1
G1.S	TMEM106C
G1.S	CDCA5
G1.S	CKS1B
G1.S	CDC45
G1.S	MCM3
G1.S	CENPM
G1.S	AURKB
G1.S	PKMYT1
G1.S	MCM4
G1.S	ASF1B
G1.S	GINS2
G1.S	MCM2
G1.S	FEN1
G1.S	RRM1
G1.S	DUT
G1.S	RAD51AP1
G1.S	MCM7
G1.S	CCNE2
G1.S	ZWINT
G2.M	CCNB1
G2.M	CDC20
G2.M	CCNB2
G2.M	PLK1
G2.M	CCNA2
G2.M	CKAP2
G2.M	KNSTRN
G2.M	RACGAP1
G2.M	CDCA3
G2.M	TROAP
G2.M	KIF2C
G2.M	AURKA
G2.M	CENPF
G2.M	KPNA2
G2.M	KIF20A
G2.M	ECT2
G2.M	BUB1
G2.M	CDCA8
G2.M	BUB1B
G2.M	TACC3
G2.M	TTK
G2.M	TUBA1C
G2.M	NCAPD2
G2.M	ARL6IP1
G2.M	KIF4A
G2.M	CKAP2L
G2.M	MZT1
G2.M	KIFC1
G2.M	SPAG5
G2.M	ANP32E
G2.M	KIF11
G2.M	PSRC1
G2.M	TUBB4B
G2.M	SMC4
G2.M	MXD3
G2.M	CDC25B
G2.M	OIP5
G2.M	REEP4
G2.M	FOXM1
G2.M	TMPO
G2.M	GPSM2
G2.M	HMGB3
G2.M	ARHGAP11A
G2.M	RANGAP1
G2.M	H2AFZ
Astrocyte	SLC1A2
Astrocyte	DPP10
Astrocyte	GFAP
Astrocyte	NRG3
Astrocyte	ADGRV1
Astrocyte	GPM6A
Astrocyte	ADCY2
Astrocyte	CTNNA2
Astrocyte	FMN2
Astrocyte	DTNA
Astrocyte	RYR3
Astrocyte	RNF219-AS1
Astrocyte	TRPM3
Astrocyte	CTNND2
Astrocyte	AC092691.1
Astrocyte	RFX4
Astrocyte	NKAIN3
Astrocyte	MIR4300HG
Astrocyte	LSAMP
Astrocyte	AQP4-AS1
Astrocyte	DCLK1
Astrocyte	NTRK2
Astrocyte	CD44
Astrocyte	GABRB1
Astrocyte	ARHGEF4
Astrocyte	NAV3
Astrocyte	MGAT4C
Astrocyte	NRXN1
Astrocyte	AC073941.1
Astrocyte	PTCHD1-AS
Astrocyte	NPAS3
Astrocyte	GLIS3
Astrocyte	TNIK
Astrocyte	SLC14A1
Astrocyte	TPD52L1
Astrocyte	CNTN1
Astrocyte	FAM189A2
Astrocyte	NRCAM
Astrocyte	BMPR1B
Astrocyte	HPSE2
Astrocyte	PDE4DIP
Astrocyte	MED12L
Astrocyte	DCLK2
Astrocyte	STON2
Astrocyte	LRP1B
Astrocyte	MAPK4
Astrocyte	AC002429.2
Astrocyte	TNC
Astrocyte	MAOB
Astrocyte	FUT9
Astrocyte	LINC01088
Astrocyte	LGI1
Astrocyte	TENM2
Astrocyte	SLC4A4
Astrocyte	ZNRF3
Astrocyte	SLC25A18
Astrocyte	AQP4
Astrocyte	KCNN3
Astrocyte	ADCY8
Astrocyte	MTSS1L
Astrocyte	SFXN5
Astrocyte	LINC00499
Astrocyte	MGST1
Astrocyte	FAT3
Astrocyte	SORBS1
Astrocyte	WDR49
Astrocyte	ARHGEF26
Astrocyte	LINC00511
Astrocyte	PALLD
Astrocyte	CLU
Astrocyte	ATP13A4
Astrocyte	LINC00299
Astrocyte	PTPRZ1
Astrocyte	LINC01094
Astrocyte	CARMIL1
Astrocyte	NTM
Astrocyte	AHCYL1
Astrocyte	LINC01748
Astrocyte	SPON1
Astrocyte	ADGRA3
Astrocyte	TENM4
Astrocyte	CDHR3
Astrocyte	MIR99AHG
Astrocyte	RGS20
Astrocyte	PRKCA
Astrocyte	CDH4
Astrocyte	SHROOM3
Astrocyte	DAPK1
Astrocyte	ITPKB
Astrocyte	NPL
Astrocyte	AC073050.1
Astrocyte	EYA2
Astrocyte	LINC00461
Astrocyte	RGMA
Astrocyte	RANBP3L
Astrocyte	AL589740.1
Astrocyte	LRIG1
Astrocyte	PAMR1
Astrocyte	EFEMP1
Astrocyte	DAAM1
Astrocyte	DOCK7
Astrocyte	FGFR3
Astrocyte	AC099792.1
Astrocyte	TRPS1
Astrocyte	GPR75-ASB3
Astrocyte	CRB1
Astrocyte	WWC1
Astrocyte	NEBL
Astrocyte	CDH20
Astrocyte	ANKFN1
Astrocyte	OPHN1
Astrocyte	CABLES1
Astrocyte	APC
Astrocyte	ASPH
Astrocyte	TNRC6A
Astrocyte	ADRA1A
Astrocyte	SOX6
Astrocyte	ABLIM1
Astrocyte	ACOT11
Astrocyte	DDAH1
Astrocyte	KCNMA1
Astrocyte	DPYSL3
Astrocyte	MAPK10
Astrocyte	ST8SIA1
Astrocyte	ZNF98
Astrocyte	AC027117.2
Astrocyte	ALDH1L1
Astrocyte	PRDM16
Astrocyte	TPST1
Astrocyte	BRINP1
Astrocyte	ZHX3
Astrocyte	COL21A1
Astrocyte	PITPNC1
Astrocyte	DGKG
Astrocyte	CADM1
Astrocyte	C1orf21
Astrocyte	ACSBG1
Astrocyte	STK33
Astrocyte	CAMK2G
Astrocyte	SLC38A1
Astrocyte	IQCA1
Astrocyte	RFX2
Astrocyte	ERBB4
Astrocyte	SLC7A11
Astrocyte	MMD2
Astrocyte	GNA14
Astrocyte	AGBL4
Astrocyte	SERPINE2
Astrocyte	GJA1
Astrocyte	DNAH7
Astrocyte	LMO3
Astrocyte	HIF3A
Astrocyte	SAMD4A
Astrocyte	ALDH1A1
Astrocyte	NHSL1
Astrocyte	LMNTD1
Astrocyte	MSI2
Astrocyte	MRVI1
Astrocyte	C1orf61
Astrocyte	MEIS2
Astrocyte	SLC1A3
Astrocyte	ASTN1
Astrocyte	ASTN2
Astrocyte	TMEM178B
Astrocyte	GLI3
Astrocyte	ITGB4
Astrocyte	RORB
Astrocyte	ACSS1
Astrocyte	PPP2R2B
Astrocyte	EPHB1
Astrocyte	CHL1
Astrocyte	ANGPT1
Astrocyte	AHCYL2
Astrocyte	VCAN
Astrocyte	RPS6KA2
Astrocyte	MAP3K5
Astrocyte	SLC16A9
Astrocyte	LINC00836
Astrocyte	AF279873.3
Astrocyte	GABRA2
Astrocyte	2025-03-03
Astrocyte	SERPINI2
Neuron	RBFOX1
Neuron	ROBO2
Neuron	CNTNAP2
Neuron	SYT1
Neuron	CNTN5
Neuron	CSMD1
Neuron	GRIK2
Neuron	GALNTL6
Neuron	DLGAP1
Neuron	KCNQ5
Neuron	GRIP1
Neuron	GRIK1
Neuron	FGF14
Neuron	SNTG1
Neuron	KCNIP4
Neuron	MYT1L
Neuron	CHRM3
Neuron	SYNPR
Neuron	UNC5D
Neuron	CNTNAP5
Neuron	NRXN3
Neuron	TENM2
Neuron	OPCML
Neuron	XKR4
Neuron	KCNC2
Neuron	FGF12
Neuron	FRMPD4
Neuron	ZNF385D
Neuron	NXPH1
Neuron	GRIA1
Neuron	SGCZ
Neuron	ASIC2
Neuron	LINGO2
Neuron	CADPS
Neuron	GRIN2B
Neuron	GRM5
Neuron	RALYL
Neuron	FAM19A2
Neuron	ATP8A2
Neuron	GABRG3
Neuron	DLGAP2
Neuron	LRRTM4
Neuron	GABRB2
Neuron	NEGR1
Neuron	ATRNL1
Neuron	KIAA1217
Neuron	RGS7
Neuron	FRMD4A
Neuron	SYN3
Neuron	PTPRN2
Neuron	SLC4A10
Neuron	RIMS2
Neuron	EPHA6
Neuron	KAZN
Neuron	KCTD16
Neuron	ZNF804A
Neuron	STXBP5L
Neuron	KCND2
Neuron	GRM7
Neuron	KCNH7
Neuron	GRIN2A
Neuron	SNRPN
Neuron	HCN1
Neuron	ERBB4
Neuron	CDH12
Neuron	CACNA1A
Neuron	TENM3
Neuron	FSTL5
Neuron	MDGA2
Neuron	SYN2
Neuron	CELF4
Neuron	ERC2
Neuron	CCSER1
Neuron	FAM155A
Neuron	ADARB2
Neuron	CSMD3
Neuron	CACNA1B
Neuron	PCLO
Neuron	RYR2
Neuron	KHDRBS2
Neuron	CDH13
Neuron	HS6ST3
Neuron	CDH18
Neuron	NRG1
Neuron	DAB1
Neuron	MTUS2
Neuron	SLC44A5
Neuron	TMEM132D
Neuron	MACROD2
Neuron	ST6GALNAC5
Neuron	KCNJ3
Neuron	OLFM3
Neuron	ANKS1B
Neuron	PLXNA4
Neuron	NRXN1
Neuron	SHISA9
Neuron	TMEM132B
Neuron	GALNT17
Neuron	ANKRD30BL
Neuron	SNAP25
Neuron	ROBO1
Neuron	IQCJ-SCHIP1
Neuron	PTPRT
Neuron	KSR2
Neuron	GABBR2
Neuron	RIMS1
Neuron	PAK3
Neuron	TMEM178B
Neuron	ZMAT4
Neuron	CNTN4
Neuron	LRRC4C
Neuron	OXR1
Neuron	CACNA1D
Neuron	KCNB2
Neuron	LRFN5
Neuron	CALN1
Neuron	NELL2
Neuron	GABRB3
Neuron	GRIN1
Neuron	CDH9
Neuron	PLCB1
Neuron	SYT16
Neuron	SRRM4
Neuron	GRIA4
Neuron	AGBL4
Neuron	LINC01322
Neuron	TENM1
Neuron	TRHDE
Neuron	LRRC7
Neuron	PCDH15
Neuron	SLIT2
Neuron	SLC8A1
Neuron	KCNQ3
Neuron	NMNAT2
Neuron	GRIA3
Neuron	ADGRB3
Neuron	PCDH11X
Neuron	RAB3C
Neuron	SPTBN4
Neuron	MYO16
Neuron	SORCS1
Neuron	BTBD11
Neuron	PTPRO
Neuron	LRRTM3
Neuron	PCDH7
Neuron	CACNA1E
Neuron	SRRM3
Neuron	NELL1
Neuron	NBEA
Neuron	HECW1
Neuron	DSCAM
Neuron	GRIA2
Neuron	SLC35F3
Neuron	SCN1A
Neuron	SHANK2
Neuron	THRB
Neuron	VWC2
Neuron	PCSK2
Neuron	SLC24A3
Neuron	TIAM1
Neuron	RBFOX3
Neuron	SEZ6L
Neuron	UNC79
Neuron	ASTN2
Neuron	KCNJ6
Neuron	KIAA1211
Neuron	AC073050.1
Neuron	PPM1E
Neuron	DGKI
Neuron	DLX6-AS1
Neuron	PHACTR1
Neuron	LRP1B
Neuron	NRG3
Neuron	VWC2L
Neuron	TENM4
Neuron	CACNG2
Neuron	ELAVL2
Neuron	KIF26B
Neuron	DNM1
Neuron	GRM1
Neuron	NETO1
Neuron	ARPP21
Neuron	CACNG3
Neuron	LINC01122
Neuron	CAMK4
Neuron	CDH8
Neuron	TMEM108
Neuron	ZNF804B
Neuron	EPHA5
Oligodendrocyte	MBP
Oligodendrocyte	ST18
Oligodendrocyte	IL1RAPL1
Oligodendrocyte	SLC24A2
Oligodendrocyte	MOBP
Oligodendrocyte	CTNNA3
Oligodendrocyte	PEX5L
Oligodendrocyte	KIRREL3
Oligodendrocyte	NKAIN2
Oligodendrocyte	PLP1
Oligodendrocyte	SLC44A1
Oligodendrocyte	SHTN1
Oligodendrocyte	PTPRD
Oligodendrocyte	ANK3
Oligodendrocyte	ZNF536
Oligodendrocyte	AC026316.5
Oligodendrocyte	PRUNE2
Oligodendrocyte	TMEM144
Oligodendrocyte	SH3GL3
Oligodendrocyte	2025-03-01
Oligodendrocyte	SPOCK1
Oligodendrocyte	C10orf90
Oligodendrocyte	MAN2A1
Oligodendrocyte	PIP4K2A
Oligodendrocyte	FRMD5
Oligodendrocyte	DOCK10
Oligodendrocyte	MAP7
Oligodendrocyte	RNF220
Oligodendrocyte	PDE4B
Oligodendrocyte	TTLL7
Oligodendrocyte	TMEFF2
Oligodendrocyte	CNTNAP4
Oligodendrocyte	FRMD4B
Oligodendrocyte	TF
Oligodendrocyte	EDIL3
Oligodendrocyte	ENPP2
Oligodendrocyte	KCNH8
Oligodendrocyte	ATP8A1
Oligodendrocyte	AK5
Oligodendrocyte	DNAJC6
Oligodendrocyte	PCDH9
Oligodendrocyte	HDAC2-AS2
Oligodendrocyte	SLAIN1
Oligodendrocyte	PCSK6
Oligodendrocyte	TMTC2
Oligodendrocyte	DOCK5
Oligodendrocyte	LINC01608
Oligodendrocyte	SPOCK3
Oligodendrocyte	UGT8
Oligodendrocyte	SGK1
Oligodendrocyte	PALM2
Oligodendrocyte	NCAM2
Oligodendrocyte	KLHL32
Oligodendrocyte	SLC5A11
Oligodendrocyte	TRIM2
Oligodendrocyte	NCKAP5
Oligodendrocyte	ANO4
Oligodendrocyte	CREB5
Oligodendrocyte	ELMO1
Oligodendrocyte	UNC5C
Oligodendrocyte	PIEZO2
Oligodendrocyte	PLEKHH1
Oligodendrocyte	LPAR1
Oligodendrocyte	QDPR
Oligodendrocyte	PXK
Oligodendrocyte	LINC00639
Oligodendrocyte	BCAS1
Oligodendrocyte	AMER2
Oligodendrocyte	ANLN
Oligodendrocyte	CNTN2
Oligodendrocyte	LRP2
Oligodendrocyte	HHIP
Oligodendrocyte	KIF6
Oligodendrocyte	MOG
Oligodendrocyte	CERCAM
Oligodendrocyte	POLR2F
Oligodendrocyte	ABCA2
Oligodendrocyte	PHLPP1
Oligodendrocyte	FAM107B
Oligodendrocyte	TMEM165
Oligodendrocyte	CD22
Oligodendrocyte	SLCO1A2
Oligodendrocyte	CDK19
Oligodendrocyte	FA2H
Oligodendrocyte	SRCIN1
Oligodendrocyte	CADM2
Oligodendrocyte	ENOX1
Oligodendrocyte	OTUD7A
Oligodendrocyte	LINC00320
Oligodendrocyte	DSCAML1
Oligodendrocyte	ALCAM
Oligodendrocyte	NCAM1
Oligodendrocyte	NRXN3
Oligodendrocyte	LINC01170
Oligodendrocyte	PDE1A
Oligodendrocyte	MYRF
Oligodendrocyte	CDK18
Oligodendrocyte	PLD1
Oligodendrocyte	FOLH1
Oligodendrocyte	DLG2
Oligodendrocyte	AATK
Oligodendrocyte	SYNJ2
Oligodendrocyte	ARAP2
Oligodendrocyte	DIP2B
Oligodendrocyte	PLCL1
Oligodendrocyte	HS3ST5
Oligodendrocyte	COBL
Oligodendrocyte	COLGALT2
Oligodendrocyte	NLGN1
Oligodendrocyte	AC009063.2
Oligodendrocyte	ATP10B
Oligodendrocyte	AKAP6
Oligodendrocyte	KCNMB4
Oligodendrocyte	DNM3
Oligodendrocyte	CNDP1
Oligodendrocyte	HECW2
Oligodendrocyte	QKI
Oligodendrocyte	GPM6B
Oligodendrocyte	FMNL2
Oligodendrocyte	DPYSL5
Oligodendrocyte	SH3TC2
Oligodendrocyte	LINC01630
Oligodendrocyte	ZEB2
Oligodendrocyte	ZNF365
Oligodendrocyte	AC090502.1
Oligodendrocyte	LAMP2
Oligodendrocyte	LANCL1
Oligodendrocyte	COL4A5
Oligodendrocyte	GNAO1
Oligodendrocyte	2025-09-07
Oligodendrocyte	ANKS1B
Oligodendrocyte	MVB12B
Oligodendrocyte	FGFR2
Oligodendrocyte	PPP2R2B
Oligodendrocyte	PDE1C
Oligodendrocyte	CLASP2
Oligodendrocyte	LPGAT1
Oligodendrocyte	MAGI2
Oligodendrocyte	NALCN
Oligodendrocyte	CCDC88A
Oligodendrocyte	ARFGEF3
Oligodendrocyte	DLG1
Oligodendrocyte	KLHL4
Oligodendrocyte	RNF144A
Oligodendrocyte	ARHGAP21
Oligodendrocyte	APLP1
Oligodendrocyte	SCD
Oligodendrocyte	BIN1
Oligodendrocyte	CCP110
Oligodendrocyte	GLDN
Oligodendrocyte	GNAI1
Oligodendrocyte	CNP
Oligodendrocyte	MEGF10
Oligodendrocyte	AL354809.1
Oligodendrocyte	LRRC7
Oligodendrocyte	SHROOM4
Oligodendrocyte	ATG4C
Oligodendrocyte	SEMA4D
Oligodendrocyte	CLDND1
Oligodendrocyte	RETREG1
Oligodendrocyte	ERBIN
Oligodendrocyte	FUT8
Oligodendrocyte	ZDHHC20
Oligodendrocyte	AGTPBP1
Oligodendrocyte	FRYL
Oligodendrocyte	DIP2C
Oligodendrocyte	GRID1
Oligodendrocyte	VRK2
Oligodendrocyte	SIK3
Oligodendrocyte	AC016597.1
Oligodendrocyte	LINC00609
Oligodendrocyte	GAB1
Oligodendrocyte	CARNS1
Oligodendrocyte	NFASC
Oligodendrocyte	DPYD
Oligodendrocyte	P2RX7
Oligodendrocyte	MAPT
Oligodendrocyte	ABCA8
Oligodendrocyte	NECAB1
Oligodendrocyte	SYNDIG1
Oligodendrocyte	MAP4K5
Oligodendrocyte	CDH19
Oligodendrocyte	AC012593.1
Oligodendrocyte	ASPA
Oligodendrocyte	ATP1B1
Oligodendrocyte	RTN4
Oligodendrocyte	AC106869.1
Oligodendrocyte	PSEN1
Oligodendrocyte	C12orf76
Oligodendrocyte	FAM95C
Oligodendrocyte	FAM124A
Oligodendrocyte	SCD5
Oligodendrocyte	ROBO1
Oligodendrocyte	MAP4K4
Oligodendrocyte	NEO1
Oligodendrocyte	GRIA4
Oligodendrocyte	AC096564.1
Oligodendrocyte	PLD5
Oligodendrocyte	IGSF11
Oligodendrocyte	ANK2
Oligodendrocyte	PLA2G16
Oligodendrocyte	RAB40B
Oligodendrocyte	LIPA
Oligodendrocyte	YPEL2
Oligodendrocyte	MAL
Oligodendrocyte	GPR37
Oligodendrocyte	NINJ2
Oligodendrocyte	CLMN
Oligodendrocyte	OSBP2
Oligodendrocyte	GAB2
Oligodendrocyte	ZDHHC11B
Oligodendrocyte	LGR5
Oligodendrocyte	LURAP1L-AS1
Oligodendrocyte	C1QTNF3-AMACR
Oligodendrocyte	MYO1D
Oligodendrocyte	MIR181A1HG
Oligodendrocyte	DOCK3
Oligodendrocyte	GPRC5B
Oligodendrocyte	PLPPR1
Oligodendrocyte	KIF13B
Oligodendrocyte	REPS2
Oligodendrocyte	SLC22A15
Oligodendrocyte	TPPP
OPC	DSCAM
OPC	LHFPL3
OPC	PCDH15
OPC	TNR
OPC	CSMD1
OPC	OPCML
OPC	KCNIP4
OPC	LRRC4C
OPC	FGF14
OPC	LRRTM4
OPC	KCND2
OPC	CA10
OPC	SNTG1
OPC	LUZP2
OPC	CSMD3
OPC	NXPH1
OPC	MMP16
OPC	GRM7
OPC	ATRNL1
OPC	VCAN
OPC	MDGA2
OPC	FGF12
OPC	MEGF11
OPC	XYLT1
OPC	BRINP3
OPC	GRIK1
OPC	PTPRZ1
OPC	DCC
OPC	GRIK2
OPC	NRXN1
OPC	DPP6
OPC	SEZ6L
OPC	SMOC1
OPC	SLC35F1
OPC	NLGN1
OPC	SGCZ
OPC	CNTNAP5
OPC	GRM5
OPC	HS6ST3
OPC	NRCAM
OPC	AC004852.2
OPC	GALNT13
OPC	TMEM132D
OPC	PDZRN4
OPC	PCDH7
OPC	NLGN4X
OPC	CHL1
OPC	GRID2
OPC	ARPP21
OPC	SOX6
OPC	XKR4
OPC	RALYL
OPC	FAM19A1
OPC	GRIA2
OPC	SORCS3
OPC	SCN1A
OPC	DGKG
OPC	GRIA4
OPC	COL11A1
OPC	LRP1B
OPC	LRRC7
OPC	LINC01322
OPC	CHST11
OPC	LRRTM3
OPC	CACNA1A
OPC	SHISA9
OPC	LINC00511
OPC	FAM155A
OPC	PTPRT
OPC	ALK
OPC	CSMD2
OPC	DLGAP1
OPC	KHDRBS3
OPC	KAZN
OPC	AL445250.1
OPC	HECW1
OPC	SLC8A1
OPC	NOVA1
OPC	SLC24A3
OPC	CDH13
OPC	FAM19A2
OPC	STK32A
OPC	LINC02588
OPC	OPHN1
OPC	CDH10
OPC	RGS7
OPC	SORCS1
OPC	TRIM9
OPC	ZFPM2
OPC	NELL1
OPC	ADAMTS17
OPC	CNTN3
OPC	KCNIP1
OPC	DAB1
OPC	KIF26B
OPC	LRRN1
OPC	KIAA1217
OPC	NLGN4Y
OPC	ADARB2
OPC	UNC80
OPC	SHC3
OPC	MIR3681HG
OPC	MYT1
OPC	MAP2
OPC	PLPPR1
OPC	SEMA5A
OPC	PLPP4
OPC	PDZD2
OPC	ADGRL3
OPC	ZNF462
OPC	EPN2
OPC	POU6F2
OPC	NEGR1
OPC	SCN3A
OPC	NTNG1
OPC	RNF150
OPC	KAT2B
OPC	CHST9
OPC	STK32B
OPC	GRIA3
OPC	SLC44A5
OPC	RIMS2
OPC	ERC2
OPC	GSG1L
OPC	TMEM108
OPC	TMEM132C
OPC	MEG8
OPC	TMEM132B
OPC	NOL4
OPC	FERMT1
OPC	RIT2
OPC	DGKI
OPC	STXBP5L
OPC	SCN9A
OPC	AC092691.1
OPC	ASTN1
OPC	RAB31
OPC	COL9A1
OPC	CDH18
OPC	C1orf21
OPC	CNTN1
OPC	TNK2
OPC	SGCD
OPC	MYT1L
OPC	LRFN5
OPC	TOX
OPC	ANKS1B
OPC	RIMS1
OPC	ZDHHC14
OPC	MACROD2
OPC	AL392023.2
OPC	SCD5
OPC	SEMA3E
OPC	ESRRG
OPC	ITGA8
OPC	AL589740.1
OPC	LSAMP
OPC	KCNMA1
OPC	ADGRB3
OPC	TMEM163
OPC	RBFOX1
OPC	ERBB4
OPC	CSRNP3
OPC	UNC79
OPC	GLCCI1
OPC	ATP13A4
OPC	SLC2A13
OPC	TENM1
OPC	KCTD16
OPC	MYO16
OPC	CACNG4
OPC	SNAP91
OPC	PRKG2
OPC	IL1RAP
OPC	DNER
OPC	THRB
OPC	GRIN2B
OPC	PID1
OPC	KIF13A
OPC	BCAS1
OPC	U91319.1
OPC	ZNF804A
Endothelial	FLT1
Endothelial	ATP10A
Endothelial	SLC7A5
Endothelial	CLDN5
Endothelial	ABCB1
Endothelial	ST8SIA6
Endothelial	SLC7A1
Endothelial	SLC39A10
Endothelial	ANO2
Endothelial	CGNL1
Endothelial	ANGPT2
Endothelial	BTNL9
Endothelial	ABCG2
Endothelial	VWF
Endothelial	ADGRL4
Endothelial	GALNT18
Endothelial	MECOM
Endothelial	BSG
Endothelial	PTPRB
Endothelial	ELOVL7
Endothelial	ST6GALNAC3
Endothelial	PLEKHG1
Endothelial	THSD4
Endothelial	CMTM8
Endothelial	SGPP2
Endothelial	ERG
Endothelial	TBC1D4
Endothelial	PODXL
Endothelial	FLI1
Endothelial	EGFL7
Endothelial	TFRC
Endothelial	ITGA6
Endothelial	SLC16A1
Endothelial	PPFIBP1
Endothelial	PECAM1
Endothelial	INPP5D
Endothelial	CDYL2
Endothelial	SLC2A1
Endothelial	MYRIP
Endothelial	RIMKLB
Endothelial	EPAS1
Endothelial	SEC14L1
Endothelial	NPIPB5
Endothelial	IRAK3
Endothelial	PRKCH
Endothelial	ZNF366
Endothelial	TMEM132C
Endothelial	EMCN
Endothelial	PLXNA2
Endothelial	DOCK9
Endothelial	A2M
Endothelial	SYNE1
Endothelial	EPHA4
Endothelial	SLCO4A1
Endothelial	ST6GAL1
Endothelial	NXN
Endothelial	SLCO2B1
Endothelial	NEDD9
Endothelial	SLC1A1
Endothelial	CYYR1
Endothelial	ACER2
Endothelial	HLA-E
Endothelial	ITGA1
Endothelial	SCARB1
Endothelial	ANKS1A
Endothelial	CCNY
Endothelial	SMAD6
Endothelial	PTPRM
Endothelial	MT2A
Endothelial	ESYT2
Endothelial	ADGRF5
Endothelial	SORBS2
Endothelial	BACE2
Endothelial	TMSB10
Endothelial	LEF1
Endothelial	KLF2
Endothelial	ADIPOR2
Endothelial	GPR85
Endothelial	CCDC85A
Endothelial	SPOCK2
Endothelial	LMBR1
Endothelial	AKAP12
Endothelial	USP6NL
Endothelial	HMCN1
Endothelial	MFSD2A
Endothelial	RUNDC3B
Endothelial	IGF1R
Endothelial	PDXK
Endothelial	WWTR1
Endothelial	RNF144B
Endothelial	CPNE8
Endothelial	NOTCH4
Endothelial	PDE10A
Endothelial	MEF2A
Endothelial	CNOT6L
Endothelial	PRICKLE2
Endothelial	NR3C2
Endothelial	INSR
Endothelial	PARVB
Endothelial	CXorf36
Endothelial	ANXA3
Endothelial	HIF1A-AS2
Endothelial	CEMIP2
Endothelial	CHSY1
Endothelial	RAPGEF1
Endothelial	AFDN
Endothelial	GRB10
Endothelial	PTPRG
Endothelial	PCAT19
Endothelial	XAF1
Endothelial	GPCPD1
Endothelial	ATP7B
Endothelial	AP3S1
Endothelial	RPGR
Endothelial	RBMS2
Endothelial	NOSTRIN
Endothelial	CRIM1
Endothelial	JCAD
Endothelial	RAPGEF4
Endothelial	KIAA1549
Endothelial	RAPGEF2
Endothelial	TGM2
Endothelial	PTPN14
Endothelial	MYO10
Endothelial	PAM
Endothelial	ARHGAP31
Endothelial	HERPUD1
Endothelial	CD34
Endothelial	SHANK3
Perivascular_fibroblast	CEMIP
Perivascular_fibroblast	BICC1
Perivascular_fibroblast	FLRT2
Perivascular_fibroblast	ABCA9
Perivascular_fibroblast	ABCA10
Perivascular_fibroblast	LAMA2
Perivascular_fibroblast	FBLN1
Perivascular_fibroblast	LINC01088
Perivascular_fibroblast	USP53
Perivascular_fibroblast	APOD
Perivascular_fibroblast	NTRK3
Perivascular_fibroblast	ABCA6
Perivascular_fibroblast	AC093772.1
Perivascular_fibroblast	PRICKLE1
Perivascular_fibroblast	FGF13
Perivascular_fibroblast	CYP1B1
Perivascular_fibroblast	TGFBR3
Perivascular_fibroblast	DCN
Perivascular_fibroblast	COL12A1
Perivascular_fibroblast	FHL2
Perivascular_fibroblast	ANTXR2
Perivascular_fibroblast	LAMC1
Perivascular_fibroblast	PID1
Perivascular_fibroblast	KCNK2
Perivascular_fibroblast	ABCA8
Perivascular_fibroblast	C7
Perivascular_fibroblast	LAMB1
Perivascular_fibroblast	COL1A2
Perivascular_fibroblast	FLVCR2
Perivascular_fibroblast	COL6A3
Perivascular_fibroblast	LAMA4
Perivascular_fibroblast	KCNIP1
Perivascular_fibroblast	SRPX2
Perivascular_fibroblast	FOXP2
Perivascular_fibroblast	NR2F1
Perivascular_fibroblast	SVIL
Perivascular_fibroblast	AL445250.1
Perivascular_fibroblast	MIR99AHG
Perivascular_fibroblast	CPED1
Perivascular_fibroblast	GPC3
Perivascular_fibroblast	COL15A1
Perivascular_fibroblast	TMEM132C
Perivascular_fibroblast	SLC6A20
Perivascular_fibroblast	CENPP
Perivascular_fibroblast	FMO2
Perivascular_fibroblast	CELF2
Perivascular_fibroblast	MCTP2
Perivascular_fibroblast	CLMP
Perivascular_fibroblast	NAV2
Perivascular_fibroblast	F3
Perivascular_fibroblast	AC092957.1
Perivascular_fibroblast	RBMS3
Perivascular_fibroblast	FRMD6
Perivascular_fibroblast	THBS1
Perivascular_fibroblast	ALDH1A2
Perivascular_fibroblast	TNXB
Perivascular_fibroblast	RORA
Perivascular_fibroblast	PRRX1
Perivascular_fibroblast	TBX18
Perivascular_fibroblast	AKR1C2
Perivascular_fibroblast	NKD1
Perivascular_fibroblast	PDZRN3
Perivascular_fibroblast	VIT
Perivascular_fibroblast	ROR2
Perivascular_fibroblast	CDH11
Perivascular_fibroblast	GHR
Perivascular_fibroblast	PIAS1
Perivascular_fibroblast	ADAMTS12
Perivascular_fibroblast	LTBP2
Perivascular_fibroblast	TNFRSF19
Perivascular_fibroblast	FBN1
Perivascular_fibroblast	ZEB1
Perivascular_fibroblast	LAMC3
Perivascular_fibroblast	SLC7A11
Perivascular_fibroblast	FAM189A1
Perivascular_fibroblast	RBMS3-AS3
Perivascular_fibroblast	COLEC12
Perivascular_fibroblast	ISM1
Perivascular_fibroblast	PKNOX2
Perivascular_fibroblast	HCN1
Perivascular_fibroblast	MAMDC2
Perivascular_fibroblast	SLC16A12
Perivascular_fibroblast	FAM20A
Perivascular_fibroblast	PRKAG2
Perivascular_fibroblast	KAZN
Perivascular_fibroblast	ACSS3
Perivascular_fibroblast	SYNPO2
Perivascular_fibroblast	NID1
Perivascular_fibroblast	ITGA8
Perivascular_fibroblast	AC092958.1
Perivascular_fibroblast	JAK2
Perivascular_fibroblast	FNDC3B
Perivascular_fibroblast	C1S
Perivascular_fibroblast	ATRNL1
Perivascular_fibroblast	NR2F1-AS1
Perivascular_fibroblast	LINC02058
Pericyte	GRM8
Pericyte	PDE7B
Pericyte	LAMA2
Pericyte	PCBP3
Pericyte	DLC1
Pericyte	SLC6A12
Pericyte	ATP1A2
Pericyte	RNF152
Pericyte	SLC38A11
Pericyte	PTH1R
Pericyte	TRPC4
Pericyte	COLEC12
Pericyte	SLC30A10
Pericyte	PDGFRB
Pericyte	FRMD3
Pericyte	ATP1B3
Pericyte	P2RY14
Pericyte	SGIP1
Pericyte	CASC15
Pericyte	GJC1
Pericyte	EPS8
Pericyte	AC012409.2
Pericyte	RGS5
Pericyte	ARHGAP42
Pericyte	NR2F2-AS1
Pericyte	CPM
Pericyte	TRPC3
Pericyte	CNTN4
Pericyte	SLC6A1
Pericyte	ADGRD1
Pericyte	MYO1B
Pericyte	CALD1
Pericyte	ARHGAP10
Pericyte	SLC6A13
Pericyte	SNTB1
Pericyte	AC092957.1
Pericyte	ABCC9
Pericyte	SLC19A1
Pericyte	COL4A3
Pericyte	NID1
Pericyte	PLXDC1
Pericyte	RIPOR3
Pericyte	GPC5
Pericyte	PID1
Pericyte	EBF1
Pericyte	PAG1
Pericyte	ITIH5
Pericyte	PTEN
Pericyte	CACNA1C
Pericyte	DGKB
Pericyte	PDE3A
Pericyte	CYSLTR2
Pericyte	COL4A4
Pericyte	NOTCH3
Pericyte	ARHGAP6
Pericyte	UST
Pericyte	TFPI
Pericyte	LZTS1
Pericyte	CYTH3
Pericyte	GRM3
Pericyte	INPP4B
Pericyte	CDH6
Pericyte	SEMA5A
Pericyte	AC022414.1
Pericyte	KCNE4
Pericyte	SLC12A7
Pericyte	RHOJ
Pericyte	PRKG1
Pericyte	MPPED2
Pericyte	MIR4435-2HG
Pericyte	ZIC1
Pericyte	ENPEP
Pericyte	DNAH11
Pericyte	CARMN
Pericyte	SLC6A1-AS1
Pericyte	GUCY1A2
Pericyte	SLC20A2
Pericyte	KCNT2
Pericyte	MSC-AS1
Pericyte	HES4
Pericyte	SLC6A17
Pericyte	COL5A3
Pericyte	LIN7A
Pericyte	KALRN
Pericyte	SLC12A2
Pericyte	COL4A1
Pericyte	ZFHX3
Pericyte	ADAMTS9-AS2
Pericyte	SMOC2
Pericyte	EDNRA
Pericyte	FOXP2
Pericyte	SH3RF1
Pericyte	CCDC102B
Pericyte	DAB1
Pericyte	PRELP
Pericyte	PARD3
Pericyte	SNRK
Pericyte	THSD7B
Pericyte	LAMC3
Pericyte	DOK6
Pericyte	DACH1
Pericyte	TBX2
Pericyte	ISYNA1
Pericyte	PLCE1
Pericyte	CACHD1
Pericyte	RORA
Pericyte	PDE5A
Pericyte	AGRN
Pericyte	SHISA6
Pericyte	PTPRK
Pericyte	DISC1
Pericyte	CRISPLD2
Pericyte	NR2F2
Pericyte	ZEB1
Pericyte	CTDSPL
Pericyte	GRK5
Pericyte	GRAMD2B
Pericyte	CDK14
Pericyte	DCN
Pericyte	AL138828.1
Pericyte	RGL3
Pericyte	DENND2A
Pericyte	BTBD9
Pericyte	COL4A2
Pericyte	LPL
Pericyte	KLHL29
Pericyte	KIAA1109
Pericyte	ADARB2
Pericyte	NDUFA4L2
Pericyte	AXL
Pericyte	TBX15
Pericyte	PTN
Pericyte	EPB41L3
Pericyte	LINC02172
Pericyte	PIK3CD
Pericyte	RBMS1
Pericyte	CERS6
Pericyte	C1QTNF1
SMC	SLIT3
SMC	TAGLN
SMC	RGS6
SMC	MYH11
SMC	KCNAB1
SMC	MYL9
SMC	ZFHX3
SMC	RCAN2
SMC	PIP5K1B
SMC	ACTA2
SMC	C11orf96
SMC	FLNA
SMC	CRISPLD2
SMC	PDE3A
SMC	MCAM
SMC	ZBTB7C
SMC	CACNA1C
SMC	RBPMS
SMC	PRKG1
SMC	MYOCD
SMC	LTBP1
SMC	HSPB1
SMC	COL4A1
SMC	JAG1
SMC	FHL5
SMC	LMOD1
SMC	SH3RF3
SMC	LPP
SMC	AC002066.1
SMC	CARMN
SMC	CACNB2
SMC	FAM129A
SMC	SLC22A3
SMC	SLC38A11
SMC	COL4A2
SMC	ADIRF
SMC	ARHGAP10
SMC	DSTN
SMC	NOTCH3
SMC	ITGA8
SMC	RYR2
SMC	PPM1L
SMC	ADCY3
SMC	SYNPO2
SMC	ADAMTS1
SMC	EBF1
SMC	TBX18
SMC	SLC8A1
SMC	ACTB
SMC	INPP4B
SMC	NHS
SMC	CALD1
SMC	FILIP1
SMC	SETBP1
SMC	NR2F2-AS1
SMC	TPM2
SMC	COL18A1
SMC	PLCE1
SMC	PDLIM5
SMC	TBX2
SMC	MFGE8
SMC	TBC1D1
SMC	CARMIL1
SMC	TMEM131L
SMC	IGFBP4
SMC	RNF152
SMC	TIMP3
SMC	EPS8
SMC	ARHGAP6
SMC	PTP4A3
SMC	SORBS2
SMC	AC098829.1
SMC	PHLDB2
SMC	DMD
SMC	MSRB3
SMC	TEX41
SMC	FRY
SMC	KIRREL1
SMC	DYNC1I1
SMC	NTN4
T_cell	PTPRC
T_cell	SKAP1
T_cell	AOAH
T_cell	PARP8
T_cell	THEMIS
T_cell	CD247
T_cell	ARHGAP15
T_cell	SYTL3
T_cell	IKZF1
T_cell	IQGAP2
T_cell	STAT4
T_cell	CAMK4
T_cell	BCL11B
T_cell	SLFN12L
T_cell	EMB
T_cell	SAMD3
T_cell	GNG2
T_cell	ITGA4
T_cell	CARD11
T_cell	LINC01934
T_cell	FYB1
T_cell	DOCK2
T_cell	CD96
T_cell	RUNX1
T_cell	RIPOR2
T_cell	PDE3B
T_cell	GRAP2
T_cell	PRKCB
T_cell	MCTP2
T_cell	CBLB
T_cell	ZNF831
T_cell	CYTIP
T_cell	TC2N
T_cell	DOCK8
T_cell	PRKCQ
T_cell	GPRIN3
T_cell	CCND3
T_cell	RHOH
T_cell	IKZF3
T_cell	MDFIC
T_cell	IL7R
T_cell	PPP2R5C
T_cell	AKNA
T_cell	TRG-AS1
T_cell	MYO1F
T_cell	PYHIN1
T_cell	RUNX3
T_cell	CLEC2D
T_cell	TOX
T_cell	ETS1
T_cell	CDC42SE2
T_cell	ITK
T_cell	MYBL1
T_cell	CHST11
T_cell	PDE7A
T_cell	LCP1
T_cell	VAV3
T_cell	APBB1IP
T_cell	MBNL1
T_cell	ANKRD44
T_cell	PTPN22
T_cell	TNFAIP8
T_cell	TTC39C
T_cell	EML4
T_cell	SLC38A1
T_cell	PLCL2
T_cell	CNOT6L
T_cell	PRKCH
T_cell	GNLY
T_cell	PIK3R5
T_cell	SCML4
T_cell	CD53
T_cell	STK4
T_cell	STK17B
T_cell	FYN
T_cell	RASGRP1
T_cell	KLRD1
T_cell	NFATC2
T_cell	PDGFD
T_cell	NKG7
T_cell	NCALD
T_cell	TXK
T_cell	CD226
T_cell	TRERF1
T_cell	PRF1
T_cell	EPB41
T_cell	PCED1B
T_cell	LINC00623
T_cell	ITGAL
T_cell	SPON2
T_cell	FAM129A
T_cell	SAMSN1
T_cell	RABGAP1L
T_cell	CCDC88C
T_cell	CELF2
T_cell	DOCK11
T_cell	RASA3
T_cell	STK10
T_cell	LINC00861
T_cell	KIAA1551
T_cell	SMAP2
T_cell	SIDT1
T_cell	KCNQ5
T_cell	RUNX2
T_cell	P2RY8
T_cell	AC006369.1
T_cell	SLAMF6
T_cell	SLA
T_cell	TMEM131L
T_cell	RAP1GAP2
T_cell	DTHD1
T_cell	STK17A
T_cell	BTG1
T_cell	LCK
T_cell	DIAPH1
T_cell	FAM49B
T_cell	BCL2
T_cell	STIM1
T_cell	TRAF3IP3
T_cell	KLRC4-KLRK1
T_cell	2025-09-06
T_cell	ADGRE5
T_cell	RASA2
T_cell	TMC8
T_cell	ZFP36L2
T_cell	ATM
T_cell	CD6
T_cell	CRYBG1
T_cell	SLC16A7
T_cell	CYFIP2
T_cell	KLRF1
T_cell	ERN1
T_cell	ARHGAP25
T_cell	IFI16
T_cell	CXCR4
T_cell	PCNX1
T_cell	LCP2
T_cell	TMEM181
T_cell	GLCCI1
T_cell	IPCEF1
T_cell	INPP4A
T_cell	LITAF
T_cell	ZC3HAV1
T_cell	PTGDR
T_cell	RASSF3
T_cell	RNF213
T_cell	PCNX2
T_cell	KCNAB2
T_cell	FGD3
T_cell	HLA-B
TAM-MG	CCL4
TAM-MG	ADRB2
TAM-MG	NAV3
TAM-MG	ADORA3
TAM-MG	SIGLEC8
TAM-MG	SPRY1
TAM-MG	TAL1
TAM-MG	RHOB
TAM-MG	BIN1
TAM-MG	SALL1
TAM-MG	KLF2
TAM-MG	BHLHE41
TAM-MG	SLC1A3
TAM-MG	P2RY12
TAM-BDM	HLA-DQA1
TAM-BDM	MS4A6A
TAM-BDM	TGFBI
TAM-BDM	HLA-DRB5
TAM-BDM	CD74
TAM-BDM	DSE
TAM-BDM	CD93
TAM-BDM	FOSL2
TAM-BDM	PLTP
TAM-BDM	THBD
TAM-BDM	IFITM2
TAM-BDM	METRNL
TAM-BDM	IQGAP1
TAM-BDM	PDE4B
TAM-BDM	FPR3
TAM-BDM	BHLHE40
TAM-BDM	TNFSF13
TAM-BDM	HLA-DMB
TAM-BDM	KYNU
TAM-BDM	ITGA4
TAM-BDM	CREM
TAM-BDM	GPR65
TAM-BDM	FGR
TAM-BDM	MXD1
TAM-BDM	IL1RN
TAM-BDM	FAM49A
TAM-BDM	SH3BGRL
TAM-BDM	EMB
TAM-BDM	S100A11
TAM-BDM	LYZ
TAM-BDM	PTPN7
TAM-BDM	SAMHD1
TAM-BDM	SPINT2
TAM-BDM	NFIL3
TAM-BDM	TMEM123
TAM-BDM	CIB1
TAM-BDM	CIITA
TAM-BDM	TREM1
TAM-BDM	VOPP1
TAM-BDM	IL10
TAM-BDM	PLAC8
TAM-BDM	DOK3
TAM-BDM	CYBB
TAM-BDM	CYTH1
TAM-BDM	GPR132
TAM-BDM	SYNGR2
TAM-BDM	PLBD1
TAM-BDM	PIM1
TAM-BDM	FXYD5
TAM-BDM	ARG2
TAM-BDM	PQLC3
TAM-BDM	MS4A7

## Sheet: Supplementary Table 2
Acetylation	Succinylation	Malonylation	Crotonylation	B-hydroxybutyrylation	Lactylation	Palmitoylation	Myristoylation	Ubiquitination	Sumoylation	Neddylation	ISGylation	ATG8ylation	FAT10ylation	UFMylation	Methylation	Glycosylation	Biotinylation	S-nitrosylation	Phosphorylation	Deubiquitination
HAT1	EP300	EP300	EP300	EP300	EP300	ZDHHC1	NMT1	UBA1	SAE1	NAE1	UBE1L	ATG7	UBA6	UBA5	SETD1A	ALG1	BPL1	ADH5	AKT1	USP7
AADAT	PAG1	PAG1	PAG1	PAG1	PAG1	ZDHHC2	NMT2	UBA2	UBA2	UBA3	UBE2L6	ATG3	USE1	UFC1	SETD1B	ALG2	BPL2	TXN	AKT2	USP20
KYAT3	KAT2A	KAT2A	KAT8	SIRT3	HDAC1	ZDHHC3	SIRT6	UBA3	UBE2I	UBE2M	HERC5	ATG12	RNF4	UFL1	EHMT1	ALG3		GSTP1	AKT3	CYLD
GOT2	CPT1A	SIRT5	KAT2A	HDAC1	HDAC3	ZDHHC4	ARF6	UBA5	PIAS1	UBE2F	HERC6	ATG5	HDAC6	UFSP1	EHMT2	ALG4		CASP3	MAPK1	USP15
KAT5	SIRT5		SIRT1	HDAC2		ZDHHC5	ARF1	UBA6	PIAS2	RBX1	TRIM25	ATG16L1		UFSP2	SUV39H1	ALG5		TXNRD1	MAPK3	USP13
KAT6A	SIRT7		SIRT2			ZDHHC6		UBA7	PIAS3	RBX2	TRIM21	MAP1LC3A			SUV39H2	ALG6		PDIA3	PRKACA	USP4
KAT6B			SIRT3			ZDHHC7		AKTIP	PIAS4	CUL1	TRIM38	MAP1LC3B			SETDB1	ALG8		GAPDH	PRKACB	OTUB1
KAT7						ZDHHC8		BIRC6	CBX4	CUL2	USP18	MAP1LC3C			SETDB2	ALG9			PRKACG	USP17L2
KAT8						ZDHHC9		UBE2A	RANBP2	CUL3		GABARAP			KMT2A	ALG12			CAMK2A	USP33
ELP3						ZDHHC11		UBE2B	ZNF451	CUL4A		GABARAPL1			KMT2B	DPM1			CAMK2B	USP9X
GTF3C4						ZDHHC12		UBE2C	SENP1	CUL4B		GABARAPL2			KMT2C	DPM2			CAMK2D	USP10
KAT14						ZDHHC13		UBE2D1	SENP2	CUL5		GABARAPL3			KMT2D	DPM3			CAMK2G	USP2
EP300						ZDHHC14		UBE2D2	SENP3	CUL7					SETD2	DPAGT1			SRC	USP16
PAG1						ZDHHC15		UBE2D3	SENP4	DCUN1D1					PRDM9	MGAT1			JAK1	USP3
EIF6						ZDHHC16		UBE2D4	SENP5	DCUN1D2					DOT1L	MGAT2			JAK2	USP37
KAT2B						ZDHHC17		UBE2E1	SENP6	DCUN1D3					NSD1	MGAT3			JAK3	USP19
SRC						ZDHHC18		UBE2E2	SENP7	DCUN1D4					NSD2	MGAT4			TYK2	USP8
FGR						ZDHHC19		UBE2E3		DCUN1D5					NSD3	MGAT5			EGFR	USP12
NCOA3						ZDHHC20		UBE2E4P		NEDD8					SETMAR	OSTC			PDGFRB	USP14
ACAT1						ZDHHC21		UBE2F		SENP8					SMYD2	STT3A			ABL1	USP1
BRD4						ZDHHC22		UBE2G1		CSN5					SMYD3	STT3B			MEK1	USP44
BRD3						ZDHHC23		UBE2G2		CSN6					SMYD4	GALNT1			MEK2	VCPIP1
PBRM1						LYPLA2P1		UBE2H							SMYD5	GALNT2			PPP1CA	USP11
HDAC1						PPT1		UBE2I							PRMT1	GALNT3			PPP1CB	USP22
HDAC2						ABHD17A		UBE2J1							PRMT2	GALNT4			PPP1CC	USP28
HDAC3						ABHD17B		UBE2J2							PRMT3	GALNT5			PPP2CA	USP36
HDAC4						ABHD17C		UBE2K							PRMT4	GALNT6			PPP2CB	BAP1
HDAC5								UBE2L1							PRMT5	GALNT7			PTPN1	WDR48
HDAC6								UBE2L2							PRMT6	GALNT8			PTPN11	USP21
HDAC7								UBE2L3							PRMT7	GALNT9			PTPRC	USP46
HDAC8								UBE2L4							PRMT8	GALNT10			DUSP1	OTUD7B
HDAC9								UBE2L5							PRMT9	GALNT11			DUSP2	USP25
HDAC10								UBE2L6							KDM1A	GALNT12			DUSP3	BRCC3
HDAC11								UBE2M							KDM1B	GALNT13				USP48
SIRT1								UBE2N							KDM2A	GALNT14				USP5
SIRT2								UBE2NL							KDM2B	GALNT15				OTUD5
SIRT3								UBE2O							KDM3A	GALNT16				USP24
SIRT4								UBE2QL1							KDM3B	GALNT17				USP17L24
SIRT5								UBE2Q1							KDM4A	GALNT18				USP17L25
SIRT6								UBE2Q2							KDM4B	GALNT19				USP17L29
SIRT7								CDC34							KDM4C	GALNT20				USP17L30
								UBE2R2							KDM4D	GALNTL1				USP17L26
								UBE2S							KDM5A	GALNTL2				USP17L27
								UBE2T							KDM5B	B3GNT1				USP17L28
								UBE2U							KDM5C	B3GNT2				USP47
								UBE2V1							KDM5D	B3GNT3				ABRAXAS2
								UBE2V2							KDM6A	B3GNT4				USP30
								UBE2W							KDM6B	B3GNT5				UCHL3
								UBE2Z							KDM7A	B3GNT6				USP17L5
								AFF4							KDM7B	B3GNT7				USP26
								AMFR								B3GNT8				TNFAIP3
								ANAPC11								B3GNT9				YOD1
								ANKIB1								B4GALT1				USP49
								AREL1								B4GALT2				OTUB2
								ARIH1								B4GALT3				UCHL5
								ARIH2								B4GALT4				UBC
								BARD1								B4GALT5				ATXN3
								BFAR								B4GALT6				USP17L6P
								BIRC2								B4GALT7				USP42
								BIRC3												USP17L1
								BIRC7												USP17L3
								BIRC8												USP35
								BMI1												BABAM1
								BRAP												EIF3F
								BRCA1												USP51
								CBL												PSMD14
								CBLB												ZRANB1
								CBLC												UCHL1
								CBLL1												USP29
								CCDC36												USP34
								CCNB1IP1												JOSD1
								CGRRF1												BABAM2
								CHFR												OTUD3
								CNOT4												USP27X
								CUL9												USP6
								CYHR1												USP38
								DCST1												USP18
								DTX1												USP17L22
								DTX2												USP17L13
								DTX3												USP17L18
								DTX3L												USP17L11
								DTX4												USP17L17
								DZIP3												USP17L20
								E4F1												USP17L10
								FANCL												USP17L12
								G2E3												USP17L19
								HACE1												USP17L21
								HECTD1												ATXN7L3
								HECTD2												USP31
								HECTD3												JOSD2
								HECTD4												WDR20
								HECW1												OTUD7A
								HECW2												OTUD6B
								HERC1												USP32
								HERC2												OTUD1
								HERC3												USP9Y
								HERC4												TP53
								HERC5												STAMBPL1
								HERC6												USP40
								HLTF												TRAF6
								HUWE1												TRAF2
								IRF2BP1												USP45
								IRF2BP2												RIPK1
								IRF2BPL												ENY2
								ITCH												OTUD6A
								KCMF1												USP17L15
								KMT2C												MDM2
								KMT2D												OTULIN
								LNX1												USP17L4
								LNX2												USP17L8
								LONRF1												STAMBP
								LONRF2												ATXN3L
								LONRF3												IKBKG
								LRSAM1												OTUD4
								LTN1												RPS27A
								MAEA												ADRM1
								MAP3K1												MINDY1
								2024-03-01												SPATA2
								2024-03-10												ZC3H12A
								2024-03-11												MAP3K7
								2024-03-02												NLRP3
								2024-03-03												TRAF3
								2024-03-04												MYC
								2024-03-05												MYSM1
								2024-03-06												MINDY2
								2024-03-07												USP39
								2024-03-08												HIF1A
								2024-03-09
								MDM2
								MDM4
								MECOM
								MEX3A
								MEX3B
								MEX3C
								MEX3D
								MGRN1
								MIB1
								MIB2
								MID1
								MID2
								MKRN1
								MKRN2
								MKRN3
								MKRN4P
								MNAT1
								MSL2
								MUL1
								MYCBP2
								MYLIP
								NEDD4
								NEDD4L
								NEURL1
								NEURL1B
								NEURL3
								NFX1
								NFXL1
								NHLRC1
								NOSIP
								NSMCE1
								PARK2
								PCGF1
								PCGF2
								PCGF3
								PCGF5
								PCGF6
								PDZRN3
								PDZRN4
								PELI1
								PELI2
								PELI3
								PEX10
								PEX12
								PEX2
								PHF7
								PHRF1
								PJA1
								PJA2
								PLAG1
								PLAGL1
								PML
								PPIL2
								PRPF19
								RAD18
								RAG1
								RAPSN
								RBBP6
								RBCK1
								RBX1
								RC3H1
								RC3H2
								RCHY1
								RFFL
								RFPL1
								RFPL2
								RFPL3
								RFPL4A
								RFPL4AL1
								RFPL4B
								RFWD2
								RFWD3
								RING1
								RLF
								RLIM
								RMND5A
								RMND5B
								RNF10
								RNF103
								RNF11
								RNF111
								RNF112
								RNF113A
								RNF113B
								RNF114
								RNF115
								RNF121
								RNF122
								RNF123
								RNF125
								RNF126
								RNF128
								RNF13
								RNF130
								RNF133
								RNF135
								RNF138
								RNF139
								RNF14
								RNF141
								RNF144A
								RNF144B
								RNF145
								RNF146
								RNF148
								RNF149
								RNF150
								RNF151
								RNF152
								RNF157
								RNF165
								RNF166
								RNF167
								RNF168
								RNF169
								RNF17
								RNF170
								RNF175
								RNF180
								RNF181
								RNF182
								RNF183
								RNF185
								RNF186
								RNF187
								RNF19A
								RNF19B
								RNF2
								RNF20
								RNF207
								RNF208
								RNF212
								RNF212B
								RNF213
								RNF214
								RNF215
								RNF216
								RNF217
								RNF219
								RNF220
								RNF222
								RNF223
								RNF224
								RNF225
								RNF24
								RNF25
								RNF26
								RNF31
								RNF32
								RNF34
								RNF38
								RNF39
								RNF4
								RNF40
								RNF41
								RNF43
								RNF44
								RNF5
								RNF6
								RNF7
								RNF8
								RNFT1
								RNFT2
								RSPRY1
								SCAF11
								SH3RF1
								SH3RF2
								SH3RF3
								SHPRH
								SIAH1
								SIAH2
								SIAH3
								SMURF1
								SMURF2
								STUB1
								SYVN1
								TMEM129
								TOPORS
								TRAF2
								TRAF3
								TRAF4
								TRAF5
								TRAF6
								TRAF7
								TRAIP
								TRIM10
								TRIM11
								TRIM13
								TRIM15
								TRIM17
								TRIM2
								TRIM21
								TRIM22
								TRIM23
								TRIM24
								TRIM25
								TRIM26
								TRIM27
								TRIM28
								TRIM3
								TRIM31
								TRIM32
								TRIM33
								TRIM34
								TRIM35
								TRIM36
								TRIM37
								TRIM38
								TRIM39
								TRIM4
								TRIM40
								TRIM41
								TRIM42
								TRIM43
								TRIM43B
								TRIM45
								TRIM46
								TRIM47
								TRIM48
								TRIM49
								TRIM49B
								TRIM49C
								TRIM49D1
								TRIM5
								TRIM50
								TRIM51
								TRIM52
								TRIM54
								TRIM55
								TRIM56
								TRIM58
								TRIM59
								TRIM6
								TRIM60
								TRIM61
								TRIM62
								TRIM63
								TRIM64
								TRIM64B
								TRIM64C
								TRIM65
								TRIM67
								TRIM68
								TRIM69
								TRIM7
								TRIM71
								TRIM72
								TRIM73
								TRIM74
								TRIM75P
								TRIM77
								TRIM8
								TRIM9
								TRIML1
								TRIML2
								TRIP12
								TTC3
								UBE3A
								UBE3B
								UBE3C
								UBE3D
								UBE4A
								UBE4B
								UBOX5
								UBR1
								UBR2
								UBR3
								UBR4
								UBR5
								UBR7
								UHRF1
								UHRF2
								UNK
								UNKL
								VPS11
								VPS18
								VPS41
								VPS8
								WDR59
								WDSUB1
								WWP1
								WWP2
								XIAP
								ZBTB12
								ZFP91
								ZFPL1
								ZNF280A
								ZNF341
								ZNF511
								ZNF521
								ZNF598
								ZNF645
								ZNRF1
								ZNRF2
								ZNRF3
								ZNRF4
								ZSWIN2
								ZXDC

## Sheet: Supplementary Table 3
Name	Target sequence	Insertion sequence (5'-3')
pLKO.1-shNC	TTCTCCGAACGTGTCACGTTT	TTCTCCGAACGTGTCACGTTTTCAAGAGAAACGTGACACGTTCGGAGAATTTTT
pLKO.1-shARRDC3-1	ACGAAAGAGATGATGATAATT	ACGAAAGAGATGATGATAATTTCAAGAGAATTATCATCATCTCTTTCGTTTTTT

## Sheet: Supplementary Table 4
Cell_ID	CytoTRACE2_Score	CytoTRACE2_Potency	CytoTRACE2_Relative	preKNN_CytoTRACE2_Score	preKNN_CytoTRACE2_Potency
PJ032_7_PJ032	0.234168	Unipotent	0.306761	0.0489967	Differentiated
PJ032_11_PJ032	0.425179	Oligopotent	0.558094	0.564561	Multipotent
PJ032_12_PJ032	0.11825	Differentiated	0.154234	0.138339	Differentiated
PJ032_16_PJ032	0.114543	Differentiated	0.149356	0.139045	Differentiated
PJ032_17_PJ032	0.105684	Differentiated	0.137699	0.0708109	Differentiated
PJ032_18_PJ032	0.393137	Oligopotent	0.515933	0.0965846	Differentiated
PJ032_19_PJ032	0.128077	Differentiated	0.167164	0.118302	Differentiated
PJ032_22_PJ032	0.11677	Differentiated	0.152287	0.155784	Differentiated
PJ032_27_PJ032	0.255825	Unipotent	0.335257	0.079974	Differentiated
PJ032_34_PJ032	0.118397	Differentiated	0.154427	0.13475	Differentiated
PJ032_38_PJ032	0.0867285	Differentiated	0.112758	0.103622	Differentiated
PJ032_41_PJ032	0.0730963	Differentiated	0.0948204	0.0753985	Differentiated
PJ032_44_PJ032	0.347585	Oligopotent	0.455995	0.137764	Differentiated
PJ032_49_PJ032	0.0947063	Differentiated	0.123255	0.0791463	Differentiated
PJ032_51_PJ032	0.249723	Unipotent	0.327227	0.127727	Differentiated
PJ032_61_PJ032	0.101671	Differentiated	0.132419	0.0908699	Differentiated
PJ032_67_PJ032	0.103274	Differentiated	0.134528	0.116088	Differentiated
PJ032_68_PJ032	0.246216	Unipotent	0.322614	0.110274	Differentiated
PJ032_70_PJ032	0.088711	Differentiated	0.115366	0.0976256	Differentiated
PJ032_75_PJ032	0.108412	Differentiated	0.141289	0.128043	Differentiated
PJ032_76_PJ032	0.279582	Unipotent	0.366517	0.511043	Multipotent
PJ032_77_PJ032	0.10272	Differentiated	0.1338	0.0937424	Differentiated
PJ032_81_PJ032	0.087277	Differentiated	0.11348	0.0830941	Differentiated
PJ032_86_PJ032	0.0872893	Differentiated	0.113496	0.0790107	Differentiated
PJ032_87_PJ032	0.107595	Differentiated	0.140215	0.0687946	Differentiated
PJ032_89_PJ032	0.314858	Unipotent	0.412933	0.13499	Differentiated
PJ032_90_PJ032	0.0907813	Differentiated	0.11809	0.0473206	Differentiated
PJ032_95_PJ032	0.19404	Unipotent	0.253959	0.0812744	Differentiated
PJ032_96_PJ032	0.0811951	Differentiated	0.105477	0.0568078	Differentiated
PJ032_97_PJ032	0.181035	Unipotent	0.236847	0.0771025	Differentiated
PJ032_98_PJ032	0.0919471	Differentiated	0.119625	0.0999133	Differentiated
PJ032_100_PJ032	0.119647	Differentiated	0.156072	0.094182	Differentiated
PJ032_102_PJ032	0.0552086	Differentiated	0.0712837	0.0356605	Differentiated
PJ032_107_PJ032	0.0861683	Differentiated	0.112021	0.0653651	Differentiated
PJ032_120_PJ032	0.0955864	Differentiated	0.124413	0.0988611	Differentiated
PJ032_126_PJ032	0.0829038	Differentiated	0.107725	0.0458026	Differentiated
PJ032_130_PJ032	0.106558	Differentiated	0.138849	0.122771	Differentiated
PJ032_131_PJ032	0.135217	Differentiated	0.17656	0.0737152	Differentiated
PJ032_140_PJ032	0.299294	Unipotent	0.392453	0.151849	Differentiated
PJ032_143_PJ032	0.0943073	Differentiated	0.12273	0.0681982	Differentiated
PJ032_147_PJ032	0.079343	Differentiated	0.10304	0.12084	Differentiated
PJ032_148_PJ032	0.106253	Differentiated	0.138448	0.151664	Differentiated
PJ032_156_PJ032	0.0988999	Differentiated	0.128773	0.129148	Differentiated
PJ032_165_PJ032	0.306622	Unipotent	0.402096	0.373656	Oligopotent
PJ032_170_PJ032	0.0947835	Differentiated	0.123357	0.0885013	Differentiated
PJ032_173_PJ032	0.101955	Differentiated	0.132793	0.0856541	Differentiated
PJ032_180_PJ032	0.114424	Differentiated	0.1492	0.122941	Differentiated
PJ032_191_PJ032	0.111504	Differentiated	0.145358	0.120179	Differentiated
PJ032_197_PJ032	0.0964036	Differentiated	0.125488	0.0241219	Differentiated
PJ032_198_PJ032	0.277566	Unipotent	0.363864	0.620977	Multipotent
PJ032_201_PJ032	0.132132	Differentiated	0.1725	0.151144	Differentiated
PJ032_203_PJ032	0.0895476	Differentiated	0.116467	0.0739305	Differentiated
PJ032_205_PJ032	0.109779	Differentiated	0.143088	0.0957747	Differentiated
PJ032_208_PJ032	0.111713	Differentiated	0.145633	0.120682	Differentiated
PJ032_214_PJ032	0.112418	Differentiated	0.146561	0.129151	Differentiated
PJ032_220_PJ032	0.0674244	Differentiated	0.0873573	0.0852474	Differentiated
PJ032_241_PJ032	0.224712	Unipotent	0.294317	0.115759	Differentiated
PJ032_256_PJ032	0.104232	Differentiated	0.135789	0.100636	Differentiated
PJ032_261_PJ032	0.122837	Differentiated	0.16027	0.131339	Differentiated
PJ032_264_PJ032	0.105778	Differentiated	0.137823	0.134577	Differentiated
PJ032_266_PJ032	0.09415	Differentiated	0.122523	0.0758561	Differentiated
PJ032_267_PJ032	0.0835971	Differentiated	0.108637	0.0704951	Differentiated
PJ032_281_PJ032	0.117226	Differentiated	0.152887	0.147167	Differentiated
PJ032_288_PJ032	0.0852398	Differentiated	0.110799	0.0620634	Differentiated
PJ032_304_PJ032	0.0916774	Differentiated	0.11927	0.105067	Differentiated
PJ032_335_PJ032	0.082815	Differentiated	0.107608	0.097144	Differentiated
PJ032_338_PJ032	0.0621134	Differentiated	0.0803691	0.0458145	Differentiated
PJ032_340_PJ032	0.0916749	Differentiated	0.119266	0.0714974	Differentiated
PJ032_348_PJ032	0.118351	Differentiated	0.154367	0.14704	Differentiated
PJ032_350_PJ032	0.118424	Differentiated	0.154463	0.126974	Differentiated
PJ032_369_PJ032	0.111005	Differentiated	0.144702	0.0888359	Differentiated
PJ032_386_PJ032	0.186623	Unipotent	0.2442	0.0836103	Differentiated
PJ032_388_PJ032	0.108525	Differentiated	0.141439	0.111231	Differentiated
PJ032_403_PJ032	0.0921085	Differentiated	0.119837	0.089243	Differentiated
PJ032_406_PJ032	0.110544	Differentiated	0.144095	0.132405	Differentiated
PJ032_434_PJ032	0.112749	Differentiated	0.146996	0.10367	Differentiated
PJ032_442_PJ032	0.205525	Unipotent	0.269071	0.142813	Differentiated
PJ032_456_PJ032	0.0999959	Differentiated	0.130215	0.106569	Differentiated
PJ032_465_PJ032	0.0954101	Differentiated	0.124181	0.0807687	Differentiated
PJ032_466_PJ032	0.0779272	Differentiated	0.101177	0.10324	Differentiated
PJ032_472_PJ032	0.108183	Differentiated	0.140988	0.114901	Differentiated
PJ032_500_PJ032	0.0792311	Differentiated	0.102893	0.130135	Differentiated
PJ032_580_PJ032	0.118388	Differentiated	0.154416	0.100933	Differentiated
PJ032_586_PJ032	0.0874263	Differentiated	0.113676	0.0717582	Differentiated
PJ032_588_PJ032	0.0637929	Differentiated	0.0825789	0.073483	Differentiated
PJ032_634_PJ032	0.0853475	Differentiated	0.110941	0.121399	Differentiated
PJ032_638_PJ032	0.0945009	Differentiated	0.122985	0.138708	Differentiated
PJ032_684_PJ032	0.0887103	Differentiated	0.115365	0.0670905	Differentiated
PJ032_706_PJ032	0.105861	Differentiated	0.137933	0.161128	Differentiated
PJ032_750_PJ032	0.115461	Differentiated	0.150565	0.110625	Differentiated
PJ032_769_PJ032	0.0959016	Differentiated	0.124828	0.0715619	Differentiated
PJ032_783_PJ032	0.0795586	Differentiated	0.103324	0.0976015	Differentiated
PJ032_845_PJ032	0.121647	Differentiated	0.158704	0.0748158	Differentiated
PJ032_857_PJ032	0.041194	Differentiated	0.0528431	0.0328951	Differentiated
PJ032_868_PJ032	0.0902526	Differentiated	0.117395	0.102147	Differentiated
PJ032_967_PJ032	0.0695488	Differentiated	0.0901527	0.0634783	Differentiated
PJ032_973_PJ032	0.0948136	Differentiated	0.123396	0.0921859	Differentiated
PJ032_977_PJ032	0.0828238	Differentiated	0.10762	0.0922606	Differentiated
PJ032_1010_PJ032	0.0602098	Differentiated	0.0778643	0.0598179	Differentiated
PJ032_1020_PJ032	0.0648592	Differentiated	0.083982	0.039108	Differentiated
PJ032_1026_PJ032	0.0716416	Differentiated	0.0929064	0.0613351	Differentiated
PJ032_1057_PJ032	0.0987119	Differentiated	0.128526	0.095953	Differentiated
PJ032_1081_PJ032	0.0867279	Differentiated	0.112757	0.0672831	Differentiated
PJ032_1150_PJ032	0.09064	Differentiated	0.117905	0.108172	Differentiated
PJ032_1161_PJ032	0.0863599	Differentiated	0.112273	0.054511	Differentiated
PJ032_1194_PJ032	0.0711501	Differentiated	0.0922596	0.0451239	Differentiated
PJ032_1210_PJ032	0.0873419	Differentiated	0.113565	0.100823	Differentiated
PJ032_1226_PJ032	0.100281	Differentiated	0.130591	0.098868	Differentiated
PJ032_1235_PJ032	0.103789	Differentiated	0.135207	0.0974834	Differentiated
PJ032_1242_PJ032	0.0848523	Differentiated	0.110289	0.0908221	Differentiated
PJ032_1266_PJ032	0.0761791	Differentiated	0.0988768	0.10001	Differentiated
PJ032_1303_PJ032	0.0778113	Differentiated	0.101025	0.0873188	Differentiated
PJ025_2_PJ025	0.218673	Unipotent	0.286372	0.106471	Differentiated
PJ025_5_PJ025	0.624536	Multipotent	0.82041	0.621884	Multipotent
PJ025_6_PJ025	0.623296	Multipotent	0.818779	0.604985	Multipotent
PJ025_7_PJ025	0.115136	Differentiated	0.150137	0.145851	Differentiated
PJ025_8_PJ025	0.595189	Multipotent	0.781795	0.656646	Multipotent
PJ025_12_PJ025	0.546394	Multipotent	0.71759	0.649489	Multipotent
PJ025_13_PJ025	0.09534	Differentiated	0.124089	0.0895824	Differentiated
PJ025_15_PJ025	0.627645	Multipotent	0.824502	0.581391	Multipotent
PJ025_16_PJ025	0.438436	Oligopotent	0.575538	0.548585	Multipotent
PJ025_17_PJ025	0.480463	Oligopotent	0.630837	0.607072	Multipotent
PJ025_18_PJ025	0.534818	Multipotent	0.702359	0.588796	Multipotent
PJ025_21_PJ025	0.587765	Multipotent	0.772027	0.462186	Oligopotent
PJ025_23_PJ025	0.488687	Oligopotent	0.641659	0.638446	Multipotent
PJ025_25_PJ025	0.521616	Multipotent	0.684987	0.618991	Multipotent
PJ025_27_PJ025	0.125812	Differentiated	0.164185	0.129549	Differentiated
PJ025_32_PJ025	0.613427	Multipotent	0.805793	0.643642	Multipotent
PJ025_34_PJ025	0.562586	Multipotent	0.738897	0.597803	Multipotent
PJ025_35_PJ025	0.409566	Oligopotent	0.53755	0.399821	Oligopotent
PJ025_37_PJ025	0.0836197	Differentiated	0.108667	0.0944469	Differentiated
PJ025_41_PJ025	0.46869	Oligopotent	0.615347	0.590593	Multipotent
PJ025_42_PJ025	0.117802	Differentiated	0.153644	0.125419	Differentiated
PJ025_43_PJ025	0.570718	Multipotent	0.749596	0.596544	Multipotent
PJ025_48_PJ025	0.275912	Unipotent	0.361687	0.513508	Multipotent
PJ025_50_PJ025	0.1267	Differentiated	0.165353	0.150926	Differentiated
PJ025_51_PJ025	0.622294	Multipotent	0.817461	0.608154	Multipotent
PJ025_52_PJ025	0.567865	Multipotent	0.745843	0.52725	Multipotent
PJ025_54_PJ025	0.596933	Multipotent	0.78409	0.660118	Multipotent
PJ025_55_PJ025	0.119287	Differentiated	0.155599	0.0872332	Differentiated
PJ025_56_PJ025	0.575457	Multipotent	0.755831	0.609816	Multipotent
PJ025_57_PJ025	0.486053	Oligopotent	0.638193	0.610052	Multipotent
PJ025_63_PJ025	0.316791	Unipotent	0.415477	0.514315	Multipotent
PJ025_69_PJ025	0.0560636	Differentiated	0.0724086	0.0229254	Differentiated
PJ025_75_PJ025	0.349063	Oligopotent	0.45794	0.158173	Differentiated
PJ025_76_PJ025	0.625522	Multipotent	0.821708	0.664977	Multipotent
PJ025_77_PJ025	0.0755652	Differentiated	0.0980691	0.087969	Differentiated
PJ025_78_PJ025	0.116345	Differentiated	0.151728	0.126355	Differentiated
PJ025_79_PJ025	0.436434	Oligopotent	0.572903	0.521255	Multipotent
PJ025_81_PJ025	0.526781	Multipotent	0.691784	0.619772	Multipotent
PJ025_83_PJ025	0.197861	Unipotent	0.258987	0.102466	Differentiated
PJ025_84_PJ025	0.530403	Multipotent	0.696549	0.529003	Multipotent
PJ025_86_PJ025	0.0842216	Differentiated	0.109459	0.0613934	Differentiated
PJ025_87_PJ025	0.214254	Unipotent	0.280557	0.511656	Multipotent
PJ025_90_PJ025	0.085199	Differentiated	0.110745	0.11537	Differentiated
PJ025_96_PJ025	0.622665	Multipotent	0.817948	0.599071	Multipotent
PJ025_97_PJ025	0.547144	Multipotent	0.718577	0.571911	Multipotent
PJ025_98_PJ025	0.452716	Oligopotent	0.594328	0.592769	Multipotent
PJ025_100_PJ025	0.462446	Oligopotent	0.60713	0.149517	Differentiated
PJ025_102_PJ025	0.200244	Unipotent	0.262122	0.130204	Differentiated
PJ025_104_PJ025	0.411668	Oligopotent	0.540317	0.145994	Differentiated
PJ025_106_PJ025	0.579574	Multipotent	0.761249	0.574567	Multipotent
PJ025_107_PJ025	0.544156	Multipotent	0.714645	0.437222	Oligopotent
PJ025_109_PJ025	0.0999604	Differentiated	0.130169	0.0807462	Differentiated
PJ025_111_PJ025	0.123846	Differentiated	0.161597	0.112787	Differentiated
PJ025_114_PJ025	0.357881	Oligopotent	0.469543	0.549489	Multipotent
PJ025_117_PJ025	0.108532	Differentiated	0.141447	0.157034	Differentiated
PJ025_119_PJ025	0.120744	Differentiated	0.157515	0.0920902	Differentiated
PJ025_120_PJ025	0.47983	Oligopotent	0.630005	0.632024	Multipotent
PJ025_121_PJ025	0.116129	Differentiated	0.151443	0.132142	Differentiated
PJ025_122_PJ025	0.109667	Differentiated	0.142941	0.128164	Differentiated
PJ025_125_PJ025	0.102775	Differentiated	0.133872	0.132688	Differentiated
PJ025_126_PJ025	0.10788	Differentiated	0.14059	0.140731	Differentiated
PJ025_128_PJ025	0.111805	Differentiated	0.145753	0.107812	Differentiated
PJ025_129_PJ025	0.413351	Oligopotent	0.542531	0.521881	Multipotent
PJ025_130_PJ025	0.172078	Unipotent	0.225062	0.135994	Differentiated
PJ025_132_PJ025	0.437092	Oligopotent	0.573769	0.563965	Multipotent
PJ025_133_PJ025	0.102393	Differentiated	0.133369	0.0553855	Differentiated
PJ025_135_PJ025	0.112342	Differentiated	0.14646	0.109738	Differentiated
PJ025_137_PJ025	0.548273	Multipotent	0.720063	0.603298	Multipotent
PJ025_139_PJ025	0.581954	Multipotent	0.76438	0.595092	Multipotent
PJ025_142_PJ025	0.47443	Oligopotent	0.622899	0.563794	Multipotent
PJ025_143_PJ025	0.0760918	Differentiated	0.098762	0.0205654	Differentiated
PJ025_144_PJ025	0.0793298	Differentiated	0.103023	0.0534422	Differentiated
PJ025_145_PJ025	0.553587	Multipotent	0.727055	0.599704	Multipotent
PJ025_146_PJ025	0.202769	Unipotent	0.265445	0.100034	Differentiated
PJ025_147_PJ025	0.43981	Oligopotent	0.577346	0.492832	Oligopotent
PJ025_149_PJ025	0.146059	Differentiated	0.190825	0.144584	Differentiated
PJ025_152_PJ025	0.109981	Differentiated	0.143354	0.111743	Differentiated
PJ025_155_PJ025	0.0607692	Differentiated	0.0786004	0.0127872	Differentiated
PJ025_157_PJ025	0.45323	Oligopotent	0.595004	0.516265	Multipotent
PJ025_159_PJ025	0.428782	Oligopotent	0.562835	0.456852	Oligopotent
PJ025_160_PJ025	0.113005	Differentiated	0.147333	0.129694	Differentiated
PJ025_162_PJ025	0.274934	Unipotent	0.360401	0.0518471	Differentiated
PJ025_166_PJ025	0.137419	Differentiated	0.179457	0.10001	Differentiated
PJ025_168_PJ025	0.0488811	Differentiated	0.0629579	0.0663199	Differentiated
PJ025_169_PJ025	0.464257	Oligopotent	0.609514	0.6029	Multipotent
PJ025_171_PJ025	0.555206	Multipotent	0.729185	0.563599	Multipotent
PJ025_174_PJ025	0.211686	Unipotent	0.277178	0.145933	Differentiated
PJ025_175_PJ025	0.209184	Unipotent	0.273886	0.160159	Differentiated
PJ025_177_PJ025	0.239884	Unipotent	0.314281	0.128285	Differentiated
PJ025_178_PJ025	0.110503	Differentiated	0.14404	0.0762173	Differentiated
PJ025_179_PJ025	0.449815	Oligopotent	0.59051	0.412756	Oligopotent
PJ025_180_PJ025	0.107411	Differentiated	0.139971	0.0800944	Differentiated
PJ025_181_PJ025	0.493563	Oligopotent	0.648075	0.611322	Multipotent
PJ025_182_PJ025	0.401856	Oligopotent	0.527406	0.16236	Differentiated
PJ025_183_PJ025	0.28545	Unipotent	0.374238	0.140081	Differentiated
PJ025_186_PJ025	0.395285	Oligopotent	0.51876	0.618609	Multipotent
PJ025_187_PJ025	0.295972	Unipotent	0.388083	0.51542	Multipotent
PJ025_188_PJ025	0.301064	Unipotent	0.394783	0.446416	Oligopotent
PJ025_189_PJ025	0.57001	Multipotent	0.748665	0.582618	Multipotent
PJ025_191_PJ025	0.238486	Unipotent	0.312442	0.56147	Multipotent
PJ025_192_PJ025	0.236565	Unipotent	0.309915	0.144561	Differentiated
PJ025_195_PJ025	0.304925	Unipotent	0.399863	0.124259	Differentiated
PJ025_197_PJ025	0.207502	Unipotent	0.271673	0.146186	Differentiated
PJ025_198_PJ025	0.211742	Unipotent	0.277252	0.348106	Oligopotent
PJ025_200_PJ025	0.146565	Differentiated	0.191491	0.116433	Differentiated
PJ025_203_PJ025	0.388386	Oligopotent	0.509682	0.15884	Differentiated
PJ025_204_PJ025	0.519046	Multipotent	0.681606	0.607867	Multipotent
PJ025_207_PJ025	0.527914	Multipotent	0.693274	0.644909	Multipotent
PJ025_210_PJ025	0.122946	Differentiated	0.160414	0.124326	Differentiated
PJ025_215_PJ025	0.188644	Unipotent	0.246859	0.120804	Differentiated
PJ025_216_PJ025	0.4655	Oligopotent	0.611149	0.563583	Multipotent
PJ025_218_PJ025	0.0843083	Differentiated	0.109573	0.0795559	Differentiated
PJ025_220_PJ025	0.124719	Differentiated	0.162746	0.127896	Differentiated
PJ025_222_PJ025	0.110845	Differentiated	0.14449	0.12282	Differentiated
PJ025_223_PJ025	0.129127	Differentiated	0.168546	0.146511	Differentiated
PJ025_224_PJ025	0.276978	Unipotent	0.363091	0.124593	Differentiated
PJ025_225_PJ025	0.248661	Unipotent	0.325831	0.134844	Differentiated
PJ025_226_PJ025	0.411615	Oligopotent	0.540247	0.631493	Multipotent
PJ025_227_PJ025	0.232526	Unipotent	0.3046	0.146067	Differentiated
PJ025_230_PJ025	0.573749	Multipotent	0.753585	0.523025	Multipotent
PJ025_232_PJ025	0.404804	Oligopotent	0.531285	0.527016	Multipotent
PJ025_233_PJ025	0.587188	Multipotent	0.771267	0.639417	Multipotent
PJ025_234_PJ025	0.56854	Multipotent	0.746731	0.597735	Multipotent
PJ025_236_PJ025	0.146898	Differentiated	0.19193	0.13459	Differentiated
PJ025_238_PJ025	0.265978	Unipotent	0.348616	0.146294	Differentiated
PJ025_239_PJ025	0.100987	Differentiated	0.131519	0.118982	Differentiated
PJ025_240_PJ025	0.226467	Unipotent	0.296627	0.133723	Differentiated
PJ025_241_PJ025	0.454522	Oligopotent	0.596705	0.535787	Multipotent
PJ025_244_PJ025	0.111181	Differentiated	0.144933	0.0910032	Differentiated
PJ025_248_PJ025	0.104355	Differentiated	0.135951	0.101086	Differentiated
PJ025_249_PJ025	0.230865	Unipotent	0.302414	0.574891	Multipotent
PJ025_251_PJ025	0.1887	Unipotent	0.246933	0.148986	Differentiated
PJ025_252_PJ025	0.112731	Differentiated	0.146972	0.0725842	Differentiated
PJ025_253_PJ025	0.507655	Multipotent	0.666618	0.16356	Differentiated
PJ025_254_PJ025	0.393585	Oligopotent	0.516522	0.100395	Differentiated
PJ025_255_PJ025	0.105541	Differentiated	0.137512	0.104018	Differentiated
PJ025_256_PJ025	0.0903144	Differentiated	0.117476	0.0558686	Differentiated
PJ025_259_PJ025	0.541567	Multipotent	0.711239	0.633691	Multipotent
PJ025_260_PJ025	0.158408	Differentiated	0.207075	0.0926408	Differentiated
PJ025_261_PJ025	0.22376	Unipotent	0.293065	0.586608	Multipotent
PJ025_262_PJ025	0.104717	Differentiated	0.136427	0.0861805	Differentiated
PJ025_264_PJ025	0.107562	Differentiated	0.140171	0.124957	Differentiated
PJ025_267_PJ025	0.390351	Oligopotent	0.512268	0.527215	Multipotent
PJ025_269_PJ025	0.557493	Multipotent	0.732195	0.410149	Oligopotent
PJ025_270_PJ025	0.404794	Oligopotent	0.531272	0.126424	Differentiated
PJ025_271_PJ025	0.578074	Multipotent	0.759276	0.546683	Multipotent
PJ025_274_PJ025	0.587967	Multipotent	0.772293	0.519223	Multipotent
PJ025_275_PJ025	0.0990713	Differentiated	0.128999	0.0679969	Differentiated
PJ025_277_PJ025	0.0895549	Differentiated	0.116477	0.108288	Differentiated
PJ025_278_PJ025	0.413123	Oligopotent	0.542231	0.587406	Multipotent
PJ025_283_PJ025	0.0693186	Differentiated	0.0898497	0.0616088	Differentiated
PJ025_284_PJ025	0.0545143	Differentiated	0.0703701	0.0120107	Differentiated
PJ025_289_PJ025	0.518884	Multipotent	0.681393	0.155087	Differentiated
PJ025_290_PJ025	0.469813	Oligopotent	0.616824	0.422222	Oligopotent
PJ025_291_PJ025	0.0893574	Differentiated	0.116217	0.10257	Differentiated
PJ025_292_PJ025	0.24577	Unipotent	0.322026	0.127799	Differentiated
PJ025_294_PJ025	0.0708409	Differentiated	0.0918528	0.0694019	Differentiated
PJ025_296_PJ025	0.08102	Differentiated	0.105246	0.075055	Differentiated
PJ025_298_PJ025	0.465965	Oligopotent	0.611761	0.546684	Multipotent
PJ025_300_PJ025	0.0802146	Differentiated	0.104187	0.0815479	Differentiated
PJ025_301_PJ025	0.392821	Oligopotent	0.515518	0.147452	Differentiated
PJ025_302_PJ025	0.195801	Unipotent	0.256277	0.105934	Differentiated
PJ025_304_PJ025	0.112596	Differentiated	0.146795	0.111326	Differentiated
PJ025_306_PJ025	0.131746	Differentiated	0.171993	0.148569	Differentiated
PJ025_307_PJ025	0.42594	Oligopotent	0.559096	0.593961	Multipotent
PJ025_308_PJ025	0.120208	Differentiated	0.156811	0.0549096	Differentiated
PJ025_310_PJ025	0.288634	Unipotent	0.378427	0.362037	Oligopotent
PJ025_312_PJ025	0.344214	Oligopotent	0.45156	0.15058	Differentiated
PJ025_313_PJ025	0.541154	Multipotent	0.710695	0.560985	Multipotent
PJ025_316_PJ025	0.083988	Differentiated	0.109152	0.0790458	Differentiated
PJ025_317_PJ025	0.0599195	Differentiated	0.0774822	0.103068	Differentiated
PJ025_318_PJ025	0.168638	Unipotent	0.220535	0.534969	Multipotent
PJ025_319_PJ025	0.0860935	Differentiated	0.111922	0.0889798	Differentiated
PJ025_320_PJ025	0.25425	Unipotent	0.333185	0.141309	Differentiated
PJ025_322_PJ025	0.137419	Differentiated	0.179456	0.35245	Oligopotent
PJ025_325_PJ025	0.261505	Unipotent	0.342731	0.158262	Differentiated
PJ025_328_PJ025	0.392857	Oligopotent	0.515565	0.345926	Oligopotent
PJ025_329_PJ025	0.0874332	Differentiated	0.113685	0.0635233	Differentiated
PJ025_331_PJ025	0.0684039	Differentiated	0.0886462	0.0538217	Differentiated
PJ025_333_PJ025	0.577061	Multipotent	0.757942	0.642797	Multipotent
PJ025_334_PJ025	0.155395	Differentiated	0.203109	0.0636448	Differentiated
PJ025_336_PJ025	0.591247	Multipotent	0.776609	0.616564	Multipotent
PJ025_338_PJ025	0.138448	Differentiated	0.180811	0.0653173	Differentiated
PJ025_339_PJ025	0.207018	Unipotent	0.271035	0.1186	Differentiated
PJ025_342_PJ025	0.0844582	Differentiated	0.109771	0.0905602	Differentiated
PJ025_343_PJ025	0.396764	Oligopotent	0.520706	0.396111	Oligopotent
PJ025_344_PJ025	0.235336	Unipotent	0.308298	0.510634	Multipotent
PJ025_346_PJ025	0.0812206	Differentiated	0.10551	0.121532	Differentiated
PJ025_347_PJ025	0.125639	Differentiated	0.163957	0.547317	Multipotent
PJ025_350_PJ025	0.102366	Differentiated	0.133333	0.114724	Differentiated
PJ025_351_PJ025	0.0655835	Differentiated	0.084935	0.042205	Differentiated
PJ025_353_PJ025	0.0728728	Differentiated	0.0945264	0.0609149	Differentiated
PJ025_355_PJ025	0.111086	Differentiated	0.144807	0.144057	Differentiated
PJ025_358_PJ025	0.458471	Oligopotent	0.6019	0.455683	Oligopotent
PJ025_362_PJ025	0.081551	Differentiated	0.105945	0.0880338	Differentiated
PJ025_363_PJ025	0.482911	Oligopotent	0.634059	0.584073	Multipotent
PJ025_364_PJ025	0.0962112	Differentiated	0.125235	0.031691	Differentiated
PJ025_368_PJ025	0.0931388	Differentiated	0.121193	0.0780457	Differentiated
PJ025_369_PJ025	0.253331	Unipotent	0.331975	0.123026	Differentiated
PJ025_370_PJ025	0.364236	Oligopotent	0.477905	0.158456	Differentiated
PJ025_371_PJ025	0.107343	Differentiated	0.139882	0.0824784	Differentiated
PJ025_372_PJ025	0.417338	Oligopotent	0.547777	0.420789	Oligopotent
PJ025_373_PJ025	0.0838329	Differentiated	0.108948	0.0446227	Differentiated
PJ025_375_PJ025	0.268905	Unipotent	0.352467	0.505112	Multipotent
PJ025_376_PJ025	0.225401	Unipotent	0.295224	0.138371	Differentiated
PJ025_378_PJ025	0.128317	Differentiated	0.16748	0.15152	Differentiated
PJ025_380_PJ025	0.376943	Oligopotent	0.494625	0.598014	Multipotent
PJ025_382_PJ025	0.407197	Oligopotent	0.534433	0.513097	Multipotent
PJ025_383_PJ025	0.0755581	Differentiated	0.0980597	0.084745	Differentiated
PJ025_384_PJ025	0.336349	Oligopotent	0.44121	0.508384	Multipotent
PJ025_385_PJ025	0.611412	Multipotent	0.803141	0.634981	Multipotent
PJ025_386_PJ025	0.126431	Differentiated	0.164999	0.0914442	Differentiated
PJ025_391_PJ025	0.0951577	Differentiated	0.123849	0.13789	Differentiated
PJ025_392_PJ025	0.0798247	Differentiated	0.103674	0.0855127	Differentiated
PJ025_394_PJ025	0.134341	Differentiated	0.175406	0.124302	Differentiated
PJ025_396_PJ025	0.61156	Multipotent	0.803336	0.601817	Multipotent
PJ025_398_PJ025	0.535977	Multipotent	0.703883	0.563766	Multipotent
PJ025_399_PJ025	0.584352	Multipotent	0.767536	0.589392	Multipotent
PJ025_401_PJ025	0.354392	Oligopotent	0.464952	0.144099	Differentiated
PJ025_403_PJ025	0.103003	Differentiated	0.134172	0.128723	Differentiated
PJ025_406_PJ025	0.117629	Differentiated	0.153417	0.0980109	Differentiated
PJ025_407_PJ025	0.39177	Oligopotent	0.514135	0.154847	Differentiated
PJ025_408_PJ025	0.287636	Unipotent	0.377115	0.561759	Multipotent
PJ025_410_PJ025	0.128751	Differentiated	0.168051	0.120059	Differentiated
PJ025_412_PJ025	0.0916153	Differentiated	0.119188	0.107977	Differentiated
PJ025_414_PJ025	0.105967	Differentiated	0.138072	0.121192	Differentiated
PJ025_415_PJ025	0.442306	Oligopotent	0.580631	0.594557	Multipotent
PJ025_416_PJ025	0.232661	Unipotent	0.304777	0.357317	Oligopotent
PJ025_419_PJ025	0.120798	Differentiated	0.157587	0.114198	Differentiated
PJ025_420_PJ025	0.184671	Unipotent	0.241631	0.112773	Differentiated
PJ025_422_PJ025	0.350565	Oligopotent	0.459917	0.543093	Multipotent
PJ025_425_PJ025	0.234813	Unipotent	0.307609	0.0890767	Differentiated
PJ025_427_PJ025	0.13485	Differentiated	0.176076	0.105403	Differentiated
PJ025_428_PJ025	0.201187	Unipotent	0.263363	0.124204	Differentiated
PJ025_430_PJ025	0.130211	Differentiated	0.169973	0.352222	Oligopotent
PJ025_431_PJ025	0.184795	Unipotent	0.241795	0.0829082	Differentiated
PJ025_432_PJ025	0.0846593	Differentiated	0.110035	0.0708472	Differentiated
PJ025_435_PJ025	0.0960496	Differentiated	0.125023	0.0691214	Differentiated
PJ025_437_PJ025	0.380001	Oligopotent	0.498648	0.25641	Unipotent
PJ025_438_PJ025	0.558726	Multipotent	0.733817	0.541309	Multipotent
PJ025_439_PJ025	0.261666	Unipotent	0.342942	0.152507	Differentiated
PJ025_443_PJ025	0.229778	Unipotent	0.300984	0.591255	Multipotent
PJ025_446_PJ025	0.0836803	Differentiated	0.108747	0.0743851	Differentiated
PJ025_447_PJ025	0.0970312	Differentiated	0.126314	0.0775433	Differentiated
PJ025_448_PJ025	0.0555003	Differentiated	0.0716675	0.0738959	Differentiated
PJ025_449_PJ025	0.106519	Differentiated	0.138799	0.0578433	Differentiated
PJ025_450_PJ025	0.215572	Unipotent	0.282292	0.137759	Differentiated
PJ025_451_PJ025	0.0905427	Differentiated	0.117777	0.0856532	Differentiated
PJ025_452_PJ025	0.287541	Unipotent	0.376989	0.519836	Multipotent
PJ025_454_PJ025	0.593227	Multipotent	0.779213	0.647035	Multipotent
PJ025_455_PJ025	0.576107	Multipotent	0.756688	0.580693	Multipotent
PJ025_456_PJ025	0.145543	Differentiated	0.190147	0.157395	Differentiated
PJ025_460_PJ025	0.479302	Oligopotent	0.629309	0.552245	Multipotent
PJ025_462_PJ025	0.15658	Differentiated	0.204669	0.105895	Differentiated
PJ025_463_PJ025	0.246746	Unipotent	0.32331	0.362357	Oligopotent
PJ025_465_PJ025	0.162996	Differentiated	0.213111	0.145325	Differentiated
PJ025_466_PJ025	0.350268	Oligopotent	0.459526	0.155613	Differentiated
PJ025_467_PJ025	0.0721359	Differentiated	0.0935568	0.100416	Differentiated
PJ025_468_PJ025	0.310122	Unipotent	0.406702	0.534962	Multipotent
PJ025_469_PJ025	0.240746	Unipotent	0.315416	0.141975	Differentiated
PJ025_470_PJ025	0.110284	Differentiated	0.143752	0.122477	Differentiated
PJ025_471_PJ025	0.149069	Differentiated	0.194786	0.376955	Oligopotent
PJ025_475_PJ025	0.0944093	Differentiated	0.122864	0.133192	Differentiated
PJ025_476_PJ025	0.0933777	Differentiated	0.121507	0.0997464	Differentiated
PJ025_477_PJ025	0.577063	Multipotent	0.757945	0.530393	Multipotent
PJ025_480_PJ025	0.119189	Differentiated	0.15547	0.1291	Differentiated
PJ025_481_PJ025	0.126492	Differentiated	0.16508	0.0974017	Differentiated
PJ025_482_PJ025	0.50781	Multipotent	0.666821	0.419187	Oligopotent
PJ025_483_PJ025	0.105057	Differentiated	0.136875	0.110465	Differentiated
PJ025_484_PJ025	0.0997059	Differentiated	0.129834	0.0947384	Differentiated
PJ025_485_PJ025	0.0952071	Differentiated	0.123914	0.109628	Differentiated
PJ025_486_PJ025	0.124559	Differentiated	0.162536	0.0809408	Differentiated
PJ025_487_PJ025	0.206703	Unipotent	0.270622	0.135313	Differentiated
PJ025_489_PJ025	0.223578	Unipotent	0.292826	0.0557499	Differentiated
PJ025_493_PJ025	0.207195	Unipotent	0.271269	0.516564	Multipotent
PJ025_494_PJ025	0.279975	Unipotent	0.367034	0.578528	Multipotent
PJ025_495_PJ025	0.1039	Differentiated	0.135353	0.0858233	Differentiated
PJ025_496_PJ025	0.325223	Unipotent	0.426571	0.502582	Multipotent
PJ025_497_PJ025	0.184086	Unipotent	0.240862	0.0652966	Differentiated
PJ025_498_PJ025	0.13405	Differentiated	0.175024	0.093315	Differentiated
PJ025_499_PJ025	0.136769	Differentiated	0.178601	0.359677	Oligopotent
PJ025_502_PJ025	0.1109	Differentiated	0.144563	0.13382	Differentiated
PJ025_503_PJ025	0.235028	Unipotent	0.307892	0.145047	Differentiated
PJ025_504_PJ025	0.127787	Differentiated	0.166783	0.152479	Differentiated
PJ025_506_PJ025	0.0551354	Differentiated	0.0711873	0.0495981	Differentiated
PJ025_508_PJ025	0.22033	Unipotent	0.288552	0.140683	Differentiated
PJ025_509_PJ025	0.110846	Differentiated	0.144491	0.117378	Differentiated
PJ025_510_PJ025	0.10573	Differentiated	0.137761	0.155152	Differentiated
PJ025_512_PJ025	0.108123	Differentiated	0.140909	0.105038	Differentiated
PJ025_513_PJ025	0.115366	Differentiated	0.15044	0.147064	Differentiated
PJ025_514_PJ025	0.0877444	Differentiated	0.114095	0.0961815	Differentiated
PJ025_518_PJ025	0.0761846	Differentiated	0.098884	0.0148823	Differentiated
PJ025_519_PJ025	0.234524	Unipotent	0.307228	0.145229	Differentiated
PJ025_522_PJ025	0.180213	Unipotent	0.235766	0.0856302	Differentiated
PJ025_523_PJ025	0.143821	Differentiated	0.187881	0.122811	Differentiated
PJ025_524_PJ025	0.456451	Oligopotent	0.599243	0.649186	Multipotent
PJ025_525_PJ025	0.125492	Differentiated	0.163763	0.124318	Differentiated
PJ025_527_PJ025	0.0629687	Differentiated	0.0814945	0.0354101	Differentiated
PJ025_528_PJ025	0.13931	Differentiated	0.181945	0.105813	Differentiated
PJ025_532_PJ025	0.0751427	Differentiated	0.0975132	0.0324297	Differentiated
PJ025_535_PJ025	0.0951064	Differentiated	0.123782	0.0854404	Differentiated
PJ025_536_PJ025	0.129682	Differentiated	0.169277	0.508872	Multipotent
PJ025_537_PJ025	0.0866183	Differentiated	0.112613	0.0622358	Differentiated
PJ025_540_PJ025	0.12083	Differentiated	0.157629	0.138865	Differentiated
PJ025_541_PJ025	0.284679	Unipotent	0.373223	0.148423	Differentiated
PJ025_542_PJ025	0.0600852	Differentiated	0.0777003	0.0346888	Differentiated
PJ025_543_PJ025	0.243387	Unipotent	0.318891	0.0918702	Differentiated
PJ025_544_PJ025	0.593022	Multipotent	0.778944	0.631812	Multipotent
PJ025_547_PJ025	0.0791003	Differentiated	0.102721	0.0648866	Differentiated
PJ025_548_PJ025	0.390881	Oligopotent	0.512964	0.560837	Multipotent
PJ025_550_PJ025	0.19507	Unipotent	0.255315	0.107613	Differentiated
PJ025_552_PJ025	0.293768	Unipotent	0.385183	0.105135	Differentiated
PJ025_554_PJ025	0.0725236	Differentiated	0.0940668	0.0992872	Differentiated
PJ025_555_PJ025	0.416278	Oligopotent	0.546382	0.164981	Differentiated
PJ025_556_PJ025	0.0955448	Differentiated	0.124358	0.0469805	Differentiated
PJ025_557_PJ025	0.209905	Unipotent	0.274835	0.149614	Differentiated
PJ025_558_PJ025	0.0910639	Differentiated	0.118462	0.102129	Differentiated
PJ025_559_PJ025	0.247925	Unipotent	0.324862	0.129379	Differentiated
PJ025_564_PJ025	0.078057	Differentiated	0.101348	0.109763	Differentiated
PJ025_565_PJ025	0.0607637	Differentiated	0.0785932	0.032293	Differentiated
PJ025_566_PJ025	0.102774	Differentiated	0.133871	0.0352187	Differentiated
PJ025_567_PJ025	0.250869	Unipotent	0.328736	0.366354	Oligopotent
PJ025_568_PJ025	0.0473674	Differentiated	0.0609661	0.0574935	Differentiated
PJ025_569_PJ025	0.0859438	Differentiated	0.111725	0.0690018	Differentiated
PJ025_572_PJ025	0.278993	Unipotent	0.365741	0.551649	Multipotent
PJ025_573_PJ025	0.208946	Unipotent	0.273573	0.50338	Multipotent
PJ025_574_PJ025	0.466831	Oligopotent	0.612901	0.580059	Multipotent
PJ025_576_PJ025	0.398326	Oligopotent	0.522761	0.605521	Multipotent
PJ025_577_PJ025	0.0761466	Differentiated	0.0988341	0.0371909	Differentiated
PJ025_578_PJ025	0.101178	Differentiated	0.131771	0.0936695	Differentiated
PJ025_579_PJ025	0.247933	Unipotent	0.324872	0.346715	Oligopotent
PJ025_580_PJ025	0.457456	Oligopotent	0.600565	0.663395	Multipotent
PJ025_581_PJ025	0.0463013	Differentiated	0.0595633	0.0145933	Differentiated
PJ025_582_PJ025	0.282786	Unipotent	0.370732	0.536122	Multipotent
PJ025_583_PJ025	0.0928108	Differentiated	0.120761	0.0908517	Differentiated
PJ025_584_PJ025	0.0877108	Differentiated	0.11405	0.112363	Differentiated
PJ025_585_PJ025	0.0892249	Differentiated	0.116043	0.0535697	Differentiated
PJ025_586_PJ025	0.422967	Oligopotent	0.555184	0.230994	Unipotent
PJ025_587_PJ025	0.400755	Oligopotent	0.525957	0.139631	Differentiated
PJ025_588_PJ025	0.590988	Multipotent	0.776267	0.533376	Multipotent
PJ025_590_PJ025	0.132109	Differentiated	0.172469	0.14432	Differentiated
PJ025_592_PJ025	0.185842	Unipotent	0.243173	0.0664626	Differentiated
PJ025_596_PJ025	0.0893065	Differentiated	0.11615	0.0306073	Differentiated
PJ025_597_PJ025	0.565146	Multipotent	0.742265	0.609058	Multipotent
PJ025_598_PJ025	0.13429	Differentiated	0.17534	0.0660497	Differentiated
PJ025_599_PJ025	0.055135	Differentiated	0.0711868	0.0610346	Differentiated
PJ025_600_PJ025	0.200053	Unipotent	0.261872	0.136421	Differentiated
PJ025_601_PJ025	0.129488	Differentiated	0.169021	0.526994	Multipotent
PJ025_602_PJ025	0.197142	Unipotent	0.258041	0.147743	Differentiated
PJ025_603_PJ025	0.0868493	Differentiated	0.112917	0.0677577	Differentiated
PJ025_608_PJ025	0.134131	Differentiated	0.17513	0.127702	Differentiated
PJ025_611_PJ025	0.102345	Differentiated	0.133306	0.135156	Differentiated
PJ025_613_PJ025	0.0810674	Differentiated	0.105309	0.0892727	Differentiated
PJ025_617_PJ025	0.2034	Unipotent	0.266276	0.122917	Differentiated
PJ025_619_PJ025	0.0707658	Differentiated	0.091754	0.0382333	Differentiated
PJ025_621_PJ025	0.218066	Unipotent	0.285573	0.151241	Differentiated
PJ025_622_PJ025	0.119208	Differentiated	0.155495	0.121057	Differentiated
PJ025_624_PJ025	0.431489	Oligopotent	0.566397	0.153133	Differentiated
PJ025_625_PJ025	0.124867	Differentiated	0.162941	0.0311179	Differentiated
PJ025_627_PJ025	0.274014	Unipotent	0.35919	0.356111	Oligopotent
PJ025_628_PJ025	0.573924	Multipotent	0.753815	0.561581	Multipotent
PJ025_630_PJ025	0.250586	Unipotent	0.328363	0.141184	Differentiated
PJ025_631_PJ025	0.0824448	Differentiated	0.107121	0.0309965	Differentiated
PJ025_632_PJ025	0.195801	Unipotent	0.256276	0.513519	Multipotent
PJ025_633_PJ025	0.153991	Differentiated	0.201263	0.590832	Multipotent
PJ025_634_PJ025	0.10905	Differentiated	0.142129	0.122091	Differentiated
PJ025_635_PJ025	0.106679	Differentiated	0.139008	0.117354	Differentiated
PJ025_636_PJ025	0.113397	Differentiated	0.147849	0.148698	Differentiated
PJ025_639_PJ025	0.262817	Unipotent	0.344457	0.522602	Multipotent
PJ025_640_PJ025	0.487261	Oligopotent	0.639782	0.545808	Multipotent
PJ025_644_PJ025	0.0517948	Differentiated	0.0667917	0.0174897	Differentiated
PJ025_647_PJ025	0.108127	Differentiated	0.140914	0.079726	Differentiated
PJ025_649_PJ025	0.0846324	Differentiated	0.11	0.0851995	Differentiated
PJ025_650_PJ025	0.314292	Unipotent	0.412188	0.530195	Multipotent
PJ025_651_PJ025	0.142385	Differentiated	0.185991	0.14798	Differentiated
PJ025_653_PJ025	0.255818	Unipotent	0.335248	0.134965	Differentiated
PJ025_654_PJ025	0.557784	Multipotent	0.732578	0.619561	Multipotent
PJ025_655_PJ025	0.20623	Unipotent	0.269999	0.0543997	Differentiated
PJ025_656_PJ025	0.260572	Unipotent	0.341502	0.516769	Multipotent
PJ025_659_PJ025	0.52517	Multipotent	0.689664	0.371685	Oligopotent
PJ025_660_PJ025	0.467509	Oligopotent	0.613793	0.456726	Oligopotent
PJ025_663_PJ025	0.466941	Oligopotent	0.613045	0.531784	Multipotent
PJ025_664_PJ025	0.0687373	Differentiated	0.0890848	0.0297875	Differentiated
PJ025_670_PJ025	0.107791	Differentiated	0.140472	0.144751	Differentiated
PJ025_671_PJ025	0.23673	Unipotent	0.310131	0.1252	Differentiated
PJ025_673_PJ025	0.140796	Differentiated	0.183901	0.52049	Multipotent
PJ025_675_PJ025	0.109333	Differentiated	0.142501	0.082936	Differentiated
PJ025_677_PJ025	0.0787704	Differentiated	0.102287	0.0125464	Differentiated
PJ025_678_PJ025	0.0654609	Differentiated	0.0847738	0.0679012	Differentiated
PJ025_679_PJ025	0.0903753	Differentiated	0.117556	0.126352	Differentiated
PJ025_680_PJ025	0.256274	Unipotent	0.335848	0.561048	Multipotent
PJ025_681_PJ025	0.0653183	Differentiated	0.0845861	0.0534022	Differentiated
PJ025_682_PJ025	0.343541	Oligopotent	0.450674	0.142537	Differentiated
PJ025_684_PJ025	0.0949608	Differentiated	0.12359	0.0948416	Differentiated
PJ025_686_PJ025	0.150762	Differentiated	0.197013	0.501479	Multipotent
PJ025_687_PJ025	0.447163	Oligopotent	0.587021	0.157853	Differentiated
PJ025_689_PJ025	0.105758	Differentiated	0.137798	0.104431	Differentiated
PJ025_690_PJ025	0.100452	Differentiated	0.130816	0.112098	Differentiated
PJ025_691_PJ025	0.107305	Differentiated	0.139833	0.133242	Differentiated
PJ025_695_PJ025	0.0657733	Differentiated	0.0851848	0.0848885	Differentiated
PJ025_696_PJ025	0.103964	Differentiated	0.135437	0.108896	Differentiated
PJ025_699_PJ025	0.0926895	Differentiated	0.120601	0.0591205	Differentiated
PJ025_700_PJ025	0.339039	Oligopotent	0.444751	0.154241	Differentiated
PJ025_701_PJ025	0.571976	Multipotent	0.751251	0.485556	Oligopotent
PJ025_706_PJ025	0.273601	Unipotent	0.358647	0.589354	Multipotent
PJ025_708_PJ025	0.0983709	Differentiated	0.128077	0.133936	Differentiated
PJ025_709_PJ025	0.448948	Oligopotent	0.58937	0.58773	Multipotent
PJ025_711_PJ025	0.345286	Oligopotent	0.452971	0.126519	Differentiated
PJ025_712_PJ025	0.0800112	Differentiated	0.103919	0.0634032	Differentiated
PJ025_713_PJ025	0.129765	Differentiated	0.169386	0.111376	Differentiated
PJ025_716_PJ025	0.105766	Differentiated	0.137808	0.071321	Differentiated
PJ025_719_PJ025	0.56442	Multipotent	0.741309	0.475741	Oligopotent
PJ025_720_PJ025	0.199918	Unipotent	0.261694	0.160764	Differentiated
PJ025_721_PJ025	0.431939	Oligopotent	0.56699	0.553834	Multipotent
PJ025_723_PJ025	0.0851046	Differentiated	0.110621	0.1219	Differentiated
PJ025_724_PJ025	0.489421	Oligopotent	0.642625	0.385645	Oligopotent
PJ025_725_PJ025	0.409115	Oligopotent	0.536957	0.593156	Multipotent
PJ025_726_PJ025	0.093598	Differentiated	0.121797	0.041612	Differentiated
PJ025_727_PJ025	0.0967242	Differentiated	0.12591	0.112236	Differentiated
PJ025_729_PJ025	0.430173	Oligopotent	0.564666	0.611641	Multipotent
PJ025_731_PJ025	0.0851165	Differentiated	0.110637	0.120731	Differentiated
PJ025_732_PJ025	0.104791	Differentiated	0.136525	0.104504	Differentiated
PJ025_733_PJ025	0.100886	Differentiated	0.131387	0.0888112	Differentiated
PJ025_734_PJ025	0.198066	Unipotent	0.259257	0.338704	Oligopotent
PJ025_735_PJ025	0.117514	Differentiated	0.153265	0.0611781	Differentiated
PJ025_736_PJ025	0.415235	Oligopotent	0.545009	0.595691	Multipotent
PJ025_737_PJ025	0.0828076	Differentiated	0.107599	0.0581874	Differentiated
PJ025_738_PJ025	0.0582346	Differentiated	0.0752652	0.0610106	Differentiated
PJ025_739_PJ025	0.134572	Differentiated	0.17571	0.339242	Oligopotent
PJ025_740_PJ025	0.0969392	Differentiated	0.126193	0.10178	Differentiated
PJ025_741_PJ025	0.404336	Oligopotent	0.53067	0.27193	Unipotent
PJ025_742_PJ025	0.0632997	Differentiated	0.0819299	0.0480008	Differentiated
PJ025_744_PJ025	0.438456	Oligopotent	0.575564	0.517178	Multipotent
PJ025_746_PJ025	0.558084	Multipotent	0.732972	0.573302	Multipotent
PJ025_750_PJ025	0.212543	Unipotent	0.278305	0.14743	Differentiated
PJ025_751_PJ025	0.0676629	Differentiated	0.0876711	0.128763	Differentiated
PJ025_752_PJ025	0.115986	Differentiated	0.151255	0.11403	Differentiated
PJ025_753_PJ025	0.234594	Unipotent	0.307321	0.0627094	Differentiated
PJ025_754_PJ025	0.127143	Differentiated	0.165935	0.142496	Differentiated
PJ025_755_PJ025	0.100777	Differentiated	0.131243	0.128088	Differentiated
PJ025_757_PJ025	0.439777	Oligopotent	0.577303	0.14353	Differentiated
PJ025_758_PJ025	0.103659	Differentiated	0.135035	0.0978323	Differentiated
PJ025_759_PJ025	0.0823201	Differentiated	0.106957	0.0537611	Differentiated
PJ025_760_PJ025	0.223271	Unipotent	0.292422	0.516688	Multipotent
PJ025_762_PJ025	0.0864019	Differentiated	0.112328	0.0840678	Differentiated
PJ025_763_PJ025	0.429008	Oligopotent	0.563133	0.162216	Differentiated
PJ025_765_PJ025	0.113191	Differentiated	0.147577	0.124211	Differentiated
PJ025_766_PJ025	0.137261	Differentiated	0.179249	0.132707	Differentiated
PJ025_767_PJ025	0.117422	Differentiated	0.153145	0.0996696	Differentiated
PJ025_768_PJ025	0.130508	Differentiated	0.170364	0.0831419	Differentiated
PJ025_770_PJ025	0.108761	Differentiated	0.141749	0.109168	Differentiated
PJ025_771_PJ025	0.188136	Unipotent	0.24619	0.082472	Differentiated
PJ025_772_PJ025	0.118962	Differentiated	0.155171	0.0874246	Differentiated
PJ025_774_PJ025	0.214211	Unipotent	0.280501	0.50818	Multipotent
PJ025_775_PJ025	0.0964515	Differentiated	0.125551	0.0999368	Differentiated
PJ025_777_PJ025	0.4363	Oligopotent	0.572727	0.599916	Multipotent
PJ025_779_PJ025	0.259634	Unipotent	0.340269	0.523639	Multipotent
PJ025_781_PJ025	0.114477	Differentiated	0.14927	0.112763	Differentiated
PJ025_782_PJ025	0.491586	Oligopotent	0.645474	0.62356	Multipotent
PJ025_783_PJ025	0.0483895	Differentiated	0.062311	0.0784764	Differentiated
PJ025_784_PJ025	0.187869	Unipotent	0.245839	0.123633	Differentiated
PJ025_787_PJ025	0.53633	Multipotent	0.704348	0.577914	Multipotent
PJ025_789_PJ025	0.0973966	Differentiated	0.126795	0.0743575	Differentiated
PJ025_792_PJ025	0.128414	Differentiated	0.167608	0.123552	Differentiated
PJ025_793_PJ025	0.324735	Unipotent	0.42593	0.56953	Multipotent
PJ025_796_PJ025	0.259323	Unipotent	0.339859	0.509535	Multipotent
PJ025_797_PJ025	0.123125	Differentiated	0.160649	0.105393	Differentiated
PJ025_798_PJ025	0.0547845	Differentiated	0.0707255	0.0519428	Differentiated
PJ025_800_PJ025	0.071443	Differentiated	0.0926451	0.0573978	Differentiated
PJ025_801_PJ025	0.137502	Differentiated	0.179566	0.366528	Oligopotent
PJ025_802_PJ025	0.0624469	Differentiated	0.0808078	0.0679815	Differentiated
PJ025_804_PJ025	0.212531	Unipotent	0.27829	0.515097	Multipotent
PJ025_805_PJ025	0.107248	Differentiated	0.139758	0.0623573	Differentiated
PJ025_806_PJ025	0.14552	Differentiated	0.190117	0.377303	Oligopotent
PJ025_807_PJ025	0.248553	Unipotent	0.325688	0.535558	Multipotent
PJ025_808_PJ025	0.124575	Differentiated	0.162556	0.125467	Differentiated
PJ025_809_PJ025	0.0763048	Differentiated	0.0990422	0.147594	Differentiated
PJ025_810_PJ025	0.15235	Differentiated	0.199103	0.527812	Multipotent
PJ025_811_PJ025	0.0991223	Differentiated	0.129066	0.0900086	Differentiated
PJ025_812_PJ025	0.133464	Differentiated	0.174253	0.126328	Differentiated
PJ025_814_PJ025	0.417212	Oligopotent	0.547611	0.456452	Oligopotent
PJ025_816_PJ025	0.13039	Differentiated	0.170208	0.12418	Differentiated
PJ025_817_PJ025	0.104421	Differentiated	0.136038	0.0767298	Differentiated
PJ025_819_PJ025	0.393376	Oligopotent	0.516248	0.614068	Multipotent
PJ025_820_PJ025	0.080939	Differentiated	0.10514	0.0778067	Differentiated
PJ025_821_PJ025	0.136415	Differentiated	0.178136	0.0871615	Differentiated
PJ025_822_PJ025	0.17431	Unipotent	0.227999	0.146053	Differentiated
PJ025_824_PJ025	0.103336	Differentiated	0.13461	0.133824	Differentiated
PJ025_827_PJ025	0.369933	Oligopotent	0.485401	0.159442	Differentiated
PJ025_829_PJ025	0.0525961	Differentiated	0.0678461	0.0393043	Differentiated
PJ025_830_PJ025	0.0968418	Differentiated	0.126065	0.0703417	Differentiated
PJ025_831_PJ025	0.397334	Oligopotent	0.521455	0.404659	Oligopotent
PJ025_832_PJ025	0.224593	Unipotent	0.294161	0.587321	Multipotent
PJ025_836_PJ025	0.556644	Multipotent	0.731078	0.594479	Multipotent
PJ025_837_PJ025	0.1024	Differentiated	0.133378	0.0783899	Differentiated
PJ025_838_PJ025	0.55739	Multipotent	0.732059	0.605726	Multipotent
PJ025_839_PJ025	0.356215	Oligopotent	0.467351	0.160887	Differentiated
PJ025_841_PJ025	0.113877	Differentiated	0.148481	0.0426596	Differentiated
PJ025_843_PJ025	0.0984817	Differentiated	0.128223	0.0707623	Differentiated
PJ025_846_PJ025	0.124766	Differentiated	0.162808	0.138147	Differentiated
PJ025_847_PJ025	0.34928	Oligopotent	0.458226	0.435871	Oligopotent
PJ025_848_PJ025	0.104356	Differentiated	0.135952	0.125682	Differentiated
PJ025_849_PJ025	0.0740208	Differentiated	0.096037	0.113905	Differentiated
PJ025_854_PJ025	0.118595	Differentiated	0.154689	0.0919906	Differentiated
PJ025_856_PJ025	0.562107	Multipotent	0.738266	0.488172	Oligopotent
PJ025_858_PJ025	0.310094	Unipotent	0.406664	0.504172	Multipotent
PJ025_862_PJ025	0.10498	Differentiated	0.136774	0.15701	Differentiated
PJ025_864_PJ025	0.0812182	Differentiated	0.105507	0.0394211	Differentiated
PJ025_867_PJ025	0.0677781	Differentiated	0.0878227	0.0453871	Differentiated
PJ025_868_PJ025	0.0549586	Differentiated	0.0709546	0.0313851	Differentiated
PJ025_869_PJ025	0.235246	Unipotent	0.308178	0.338373	Oligopotent
PJ025_870_PJ025	0.0745364	Differentiated	0.0967154	0.0753661	Differentiated
PJ025_871_PJ025	0.111049	Differentiated	0.14476	0.123313	Differentiated
PJ025_873_PJ025	0.443565	Oligopotent	0.582287	0.569734	Multipotent
PJ025_874_PJ025	0.100201	Differentiated	0.130485	0.0967546	Differentiated
PJ025_875_PJ025	0.452299	Oligopotent	0.593779	0.164165	Differentiated
PJ025_877_PJ025	0.100268	Differentiated	0.130573	0.0661754	Differentiated
PJ025_879_PJ025	0.0758073	Differentiated	0.0983876	0.0779993	Differentiated
PJ025_880_PJ025	0.0916173	Differentiated	0.119191	0.123911	Differentiated
PJ025_882_PJ025	0.538263	Multipotent	0.706891	0.556615	Multipotent
PJ025_884_PJ025	0.232031	Unipotent	0.303948	0.348627	Oligopotent
PJ025_885_PJ025	0.449192	Oligopotent	0.589691	0.580982	Multipotent
PJ025_886_PJ025	0.0860783	Differentiated	0.111902	0.105512	Differentiated
PJ025_888_PJ025	0.0902501	Differentiated	0.117392	0.0459374	Differentiated
PJ025_889_PJ025	0.0711271	Differentiated	0.0922293	0.0594423	Differentiated
PJ025_890_PJ025	0.596993	Multipotent	0.784169	0.576278	Multipotent
PJ025_893_PJ025	0.0668232	Differentiated	0.0865663	0.0989741	Differentiated
PJ025_894_PJ025	0.499085	Oligopotent	0.65534	0.607271	Multipotent
PJ025_895_PJ025	0.058822	Differentiated	0.0760381	0.0497255	Differentiated
PJ025_896_PJ025	0.088268	Differentiated	0.114784	0.0510283	Differentiated
PJ025_897_PJ025	0.0944883	Differentiated	0.122968	0.123744	Differentiated
PJ025_899_PJ025	0.110655	Differentiated	0.14424	0.10538	Differentiated
PJ025_902_PJ025	0.085364	Differentiated	0.110962	0.103994	Differentiated
PJ025_903_PJ025	0.10374	Differentiated	0.135141	0.121303	Differentiated
PJ025_904_PJ025	0.0825976	Differentiated	0.107322	0.0607714	Differentiated
PJ025_905_PJ025	0.0697456	Differentiated	0.0904116	0.0239368	Differentiated
PJ025_906_PJ025	0.571171	Multipotent	0.750192	0.598978	Multipotent
PJ025_907_PJ025	0.251051	Unipotent	0.328976	0.365485	Oligopotent
PJ025_908_PJ025	0.088295	Differentiated	0.114819	0.106156	Differentiated
PJ025_910_PJ025	0.38799	Oligopotent	0.50916	0.564428	Multipotent
PJ025_911_PJ025	0.135272	Differentiated	0.176632	0.0913485	Differentiated
PJ025_913_PJ025	0.109289	Differentiated	0.142443	0.125897	Differentiated
PJ025_914_PJ025	0.0960368	Differentiated	0.125006	0.0802708	Differentiated
PJ025_915_PJ025	0.102	Differentiated	0.132852	0.0931705	Differentiated
PJ025_918_PJ025	0.0646891	Differentiated	0.0837581	0.0577328	Differentiated
PJ025_919_PJ025	0.437101	Oligopotent	0.573781	0.550307	Multipotent
PJ025_920_PJ025	0.192059	Unipotent	0.251353	0.125036	Differentiated
PJ025_922_PJ025	0.090912	Differentiated	0.118263	0.133097	Differentiated
PJ025_923_PJ025	0.181366	Unipotent	0.237283	0.128844	Differentiated
PJ025_924_PJ025	0.352467	Oligopotent	0.462419	0.163945	Differentiated
PJ025_927_PJ025	0.421474	Oligopotent	0.553219	0.583845	Multipotent
PJ025_928_PJ025	0.0964918	Differentiated	0.125604	0.123792	Differentiated
PJ025_929_PJ025	0.0936089	Differentiated	0.121811	0.0974495	Differentiated
PJ025_931_PJ025	0.370224	Oligopotent	0.485784	0.136011	Differentiated
PJ025_932_PJ025	0.106224	Differentiated	0.138411	0.0862848	Differentiated
PJ025_934_PJ025	0.0822777	Differentiated	0.106901	0.0378558	Differentiated
PJ025_935_PJ025	0.234446	Unipotent	0.307126	0.632869	Multipotent
PJ025_937_PJ025	0.0845054	Differentiated	0.109833	0.0957986	Differentiated
PJ025_938_PJ025	0.414773	Oligopotent	0.544402	0.573415	Multipotent
PJ025_940_PJ025	0.238387	Unipotent	0.312312	0.076347	Differentiated
PJ025_941_PJ025	0.181224	Unipotent	0.237096	0.0740982	Differentiated
PJ025_942_PJ025	0.0694518	Differentiated	0.090025	0.0721955	Differentiated
PJ025_943_PJ025	0.0670113	Differentiated	0.0868137	0.10879	Differentiated
PJ025_944_PJ025	0.145654	Differentiated	0.190292	0.10143	Differentiated
PJ025_946_PJ025	0.0430809	Differentiated	0.0553259	0.0113647	Differentiated
PJ025_947_PJ025	0.573786	Multipotent	0.753633	0.574029	Multipotent
PJ025_948_PJ025	0.0768782	Differentiated	0.0997967	0.106728	Differentiated
PJ025_949_PJ025	0.102652	Differentiated	0.13371	0.126026	Differentiated
PJ025_950_PJ025	0.580059	Multipotent	0.761888	0.617026	Multipotent
PJ025_953_PJ025	0.0818023	Differentiated	0.106276	0.0487846	Differentiated
PJ025_956_PJ025	0.475482	Oligopotent	0.624284	0.635081	Multipotent
PJ025_959_PJ025	0.113516	Differentiated	0.148004	0.121484	Differentiated
PJ025_960_PJ025	0.0584398	Differentiated	0.0755353	0.0655975	Differentiated
PJ025_963_PJ025	0.124689	Differentiated	0.162706	0.112836	Differentiated
PJ025_964_PJ025	0.230313	Unipotent	0.301688	0.102609	Differentiated
PJ025_966_PJ025	0.0932706	Differentiated	0.121366	0.0741219	Differentiated
PJ025_968_PJ025	0.17732	Unipotent	0.231959	0.0512209	Differentiated
PJ025_969_PJ025	0.103001	Differentiated	0.134169	0.0946412	Differentiated
PJ025_972_PJ025	0.107573	Differentiated	0.140185	0.0859447	Differentiated
PJ025_974_PJ025	0.153419	Differentiated	0.200509	0.165101	Differentiated
PJ025_975_PJ025	0.0576247	Differentiated	0.0744628	0.031458	Differentiated
PJ025_976_PJ025	0.290092	Unipotent	0.380345	0.535488	Multipotent
PJ025_977_PJ025	0.137436	Differentiated	0.17948	0.135096	Differentiated
PJ025_978_PJ025	0.0881424	Differentiated	0.114618	0.127548	Differentiated
PJ025_979_PJ025	0.123251	Differentiated	0.160814	0.115036	Differentiated
PJ025_980_PJ025	0.0877465	Differentiated	0.114097	0.069911	Differentiated
PJ025_981_PJ025	0.122135	Differentiated	0.159346	0.153627	Differentiated
PJ025_982_PJ025	0.128894	Differentiated	0.16824	0.11714	Differentiated
PJ025_983_PJ025	0.0477017	Differentiated	0.061406	0.0519193	Differentiated
PJ025_984_PJ025	0.0858022	Differentiated	0.111539	0.0917262	Differentiated
PJ025_985_PJ025	0.117208	Differentiated	0.152864	0.0899043	Differentiated
PJ025_986_PJ025	0.133085	Differentiated	0.173754	0.0467376	Differentiated
PJ025_989_PJ025	0.123443	Differentiated	0.161067	0.143954	Differentiated
PJ025_990_PJ025	0.591836	Multipotent	0.777384	0.625767	Multipotent
PJ025_995_PJ025	0.180563	Unipotent	0.236226	0.126499	Differentiated
PJ025_997_PJ025	0.0731789	Differentiated	0.0949291	0.0769691	Differentiated
PJ025_998_PJ025	0.151954	Differentiated	0.198582	0.0110774	Differentiated
PJ025_999_PJ025	0.0670175	Differentiated	0.0868219	0.0433367	Differentiated
PJ025_1002_PJ025	0.198476	Unipotent	0.259797	0.0861566	Differentiated
PJ025_1003_PJ025	0.163789	Differentiated	0.214154	0.127314	Differentiated
PJ025_1006_PJ025	0.101	Differentiated	0.131536	0.146848	Differentiated
PJ025_1007_PJ025	0.119922	Differentiated	0.156435	0.114049	Differentiated
PJ025_1010_PJ025	0.111796	Differentiated	0.145742	0.10086	Differentiated
PJ025_1011_PJ025	0.595824	Multipotent	0.782631	0.63139	Multipotent
PJ025_1012_PJ025	0.211592	Unipotent	0.277055	0.0939853	Differentiated
PJ025_1014_PJ025	0.0844113	Differentiated	0.109709	0.0277899	Differentiated
PJ025_1016_PJ025	0.121346	Differentiated	0.158308	0.152338	Differentiated
PJ025_1017_PJ025	0.0719254	Differentiated	0.0932798	0.116385	Differentiated
PJ025_1019_PJ025	0.0820631	Differentiated	0.106619	0.0754857	Differentiated
PJ025_1020_PJ025	0.0755905	Differentiated	0.0981024	0.0690652	Differentiated
PJ025_1024_PJ025	0.088308	Differentiated	0.114836	0.107667	Differentiated
PJ025_1025_PJ025	0.250737	Unipotent	0.328562	0.530207	Multipotent
PJ025_1026_PJ025	0.05869	Differentiated	0.0758645	0.0304869	Differentiated
PJ025_1027_PJ025	0.406163	Oligopotent	0.533073	0.0720512	Differentiated
PJ025_1028_PJ025	0.13304	Differentiated	0.173695	0.351254	Oligopotent
PJ025_1029_PJ025	0.554741	Multipotent	0.728573	0.475269	Oligopotent
PJ025_1031_PJ025	0.558959	Multipotent	0.734123	0.528425	Multipotent
PJ025_1032_PJ025	0.106343	Differentiated	0.138567	0.0564787	Differentiated
PJ025_1035_PJ025	0.105706	Differentiated	0.137728	0.14184	Differentiated
PJ025_1037_PJ025	0.0828651	Differentiated	0.107674	0.130232	Differentiated
PJ025_1038_PJ025	0.365634	Oligopotent	0.479744	0.122787	Differentiated
PJ025_1042_PJ025	0.126584	Differentiated	0.1652	0.115807	Differentiated
PJ025_1043_PJ025	0.284573	Unipotent	0.373084	0.147476	Differentiated
PJ025_1045_PJ025	0.15299	Differentiated	0.199945	0.0373852	Differentiated
PJ025_1046_PJ025	0.0836996	Differentiated	0.108772	0.0886411	Differentiated
PJ025_1047_PJ025	0.375498	Oligopotent	0.492723	0.570143	Multipotent
PJ025_1048_PJ025	0.0890363	Differentiated	0.115794	0.0987951	Differentiated
PJ025_1053_PJ025	0.059046	Differentiated	0.076333	0.0444779	Differentiated
PJ025_1055_PJ025	0.40328	Oligopotent	0.52928	0.529652	Multipotent
PJ025_1056_PJ025	0.559293	Multipotent	0.734563	0.605408	Multipotent
PJ025_1057_PJ025	0.0752921	Differentiated	0.0977097	0.115386	Differentiated
PJ025_1059_PJ025	0.0537374	Differentiated	0.0693478	0.0533693	Differentiated
PJ025_1060_PJ025	0.0855854	Differentiated	0.111254	0.069306	Differentiated
PJ025_1062_PJ025	0.290047	Unipotent	0.380286	0.144415	Differentiated
PJ025_1063_PJ025	0.546231	Multipotent	0.717376	0.437993	Oligopotent
PJ025_1064_PJ025	0.0802038	Differentiated	0.104173	0.0787543	Differentiated
PJ025_1065_PJ025	0.45648	Oligopotent	0.59928	0.596324	Multipotent
PJ025_1066_PJ025	0.347106	Oligopotent	0.455366	0.136185	Differentiated
PJ025_1067_PJ025	0.113446	Differentiated	0.147913	0.0974591	Differentiated
PJ025_1070_PJ025	0.457419	Oligopotent	0.600517	0.537346	Multipotent
PJ025_1072_PJ025	0.0442385	Differentiated	0.0568491	0.0516062	Differentiated
PJ025_1073_PJ025	0.119768	Differentiated	0.156231	0.118374	Differentiated
PJ025_1074_PJ025	0.425686	Oligopotent	0.558761	0.636273	Multipotent
PJ025_1078_PJ025	0.109138	Differentiated	0.142245	0.110237	Differentiated
PJ025_1079_PJ025	0.0776666	Differentiated	0.100834	0.0747704	Differentiated
PJ025_1080_PJ025	0.509352	Multipotent	0.66885	0.636671	Multipotent
PJ025_1082_PJ025	0.109671	Differentiated	0.142946	0.144054	Differentiated
PJ025_1083_PJ025	0.146341	Differentiated	0.191197	0.0585657	Differentiated
PJ025_1084_PJ025	0.19611	Unipotent	0.256683	0.363441	Oligopotent
PJ025_1085_PJ025	0.086251	Differentiated	0.11213	0.0668246	Differentiated
PJ025_1086_PJ025	0.371188	Oligopotent	0.487053	0.159609	Differentiated
PJ025_1087_PJ025	0.442345	Oligopotent	0.580682	0.547444	Multipotent
PJ025_1088_PJ025	0.0912108	Differentiated	0.118656	0.149344	Differentiated
PJ025_1089_PJ025	0.25184	Unipotent	0.330013	0.141209	Differentiated
PJ025_1090_PJ025	0.0680741	Differentiated	0.0882122	0.138506	Differentiated
PJ025_1093_PJ025	0.126846	Differentiated	0.165544	0.130958	Differentiated
PJ025_1094_PJ025	0.0823791	Differentiated	0.107035	0.0805579	Differentiated
PJ025_1095_PJ025	0.0931476	Differentiated	0.121204	0.111524	Differentiated
PJ025_1097_PJ025	0.0868884	Differentiated	0.112968	0.08764	Differentiated
PJ025_1098_PJ025	0.263046	Unipotent	0.344759	0.392407	Oligopotent
PJ025_1100_PJ025	0.363893	Oligopotent	0.477454	0.535992	Multipotent
PJ025_1101_PJ025	0.125304	Differentiated	0.163516	0.116674	Differentiated
PJ025_1102_PJ025	0.0628124	Differentiated	0.0812888	0.0189038	Differentiated
PJ025_1104_PJ025	0.115199	Differentiated	0.150219	0.142478	Differentiated
PJ025_1105_PJ025	0.234611	Unipotent	0.307343	0.542459	Multipotent
PJ025_1106_PJ025	0.111096	Differentiated	0.144821	0.114509	Differentiated
PJ025_1107_PJ025	0.0827962	Differentiated	0.107584	0.0728757	Differentiated
PJ025_1108_PJ025	0.426133	Oligopotent	0.55935	0.525427	Multipotent
PJ025_1110_PJ025	0.13592	Differentiated	0.177485	0.123529	Differentiated
PJ025_1111_PJ025	0.0927231	Differentiated	0.120646	0.0641526	Differentiated
PJ025_1112_PJ025	0.0527414	Differentiated	0.0680372	0.0117517	Differentiated
PJ025_1113_PJ025	0.308126	Unipotent	0.404075	0.646177	Multipotent
PJ025_1114_PJ025	0.0706776	Differentiated	0.0916379	0.0779752	Differentiated
PJ025_1115_PJ025	0.34113	Oligopotent	0.447502	0.15571	Differentiated
PJ025_1118_PJ025	0.0689932	Differentiated	0.0894215	0.0617257	Differentiated
PJ025_1119_PJ025	0.093342	Differentiated	0.12146	0.11167	Differentiated
PJ025_1120_PJ025	0.101513	Differentiated	0.132211	0.0820094	Differentiated
PJ025_1124_PJ025	0.101804	Differentiated	0.132595	0.117739	Differentiated
PJ025_1125_PJ025	0.398925	Oligopotent	0.523549	0.601907	Multipotent
PJ025_1126_PJ025	0.141735	Differentiated	0.185136	0.503067	Multipotent
PJ025_1128_PJ025	0.38607	Oligopotent	0.506635	0.418148	Oligopotent
PJ025_1129_PJ025	0.364332	Oligopotent	0.478031	0.161706	Differentiated
PJ025_1130_PJ025	0.143241	Differentiated	0.187118	0.0942195	Differentiated
PJ025_1131_PJ025	0.152063	Differentiated	0.198725	0.0761308	Differentiated
PJ025_1132_PJ025	0.423669	Oligopotent	0.556107	0.140091	Differentiated
PJ025_1133_PJ025	0.10777	Differentiated	0.140445	0.127168	Differentiated
PJ025_1135_PJ025	0.24462	Unipotent	0.320513	0.539673	Multipotent
PJ025_1136_PJ025	0.0602189	Differentiated	0.0778762	0.0641767	Differentiated
PJ025_1138_PJ025	0.357959	Oligopotent	0.469646	0.140924	Differentiated
PJ025_1139_PJ025	0.152348	Differentiated	0.199101	0.357963	Oligopotent
PJ025_1140_PJ025	0.110102	Differentiated	0.143513	0.0808168	Differentiated
PJ025_1141_PJ025	0.0609859	Differentiated	0.0788854	0.0775899	Differentiated
PJ025_1144_PJ025	0.198361	Unipotent	0.259645	0.148148	Differentiated
PJ025_1145_PJ025	0.113208	Differentiated	0.147599	0.154788	Differentiated
PJ025_1146_PJ025	0.102614	Differentiated	0.13366	0.146559	Differentiated
PJ025_1147_PJ025	0.140073	Differentiated	0.182949	0.141281	Differentiated
PJ025_1148_PJ025	0.108084	Differentiated	0.140857	0.0949285	Differentiated
PJ025_1150_PJ025	0.10063	Differentiated	0.13105	0.134893	Differentiated
PJ025_1151_PJ025	0.13098	Differentiated	0.170984	0.576281	Multipotent
PJ025_1153_PJ025	0.112944	Differentiated	0.147253	0.085296	Differentiated
PJ025_1154_PJ025	0.104038	Differentiated	0.135534	0.13813	Differentiated
PJ025_1156_PJ025	0.0860232	Differentiated	0.11183	0.0559168	Differentiated
PJ025_1157_PJ025	0.0901947	Differentiated	0.117319	0.0828878	Differentiated
PJ025_1159_PJ025	0.144169	Differentiated	0.188339	0.0972647	Differentiated
PJ025_1160_PJ025	0.127522	Differentiated	0.166435	0.0714251	Differentiated
PJ025_1161_PJ025	0.374417	Oligopotent	0.491301	0.162367	Differentiated
PJ025_1162_PJ025	0.0977998	Differentiated	0.127326	0.110292	Differentiated
PJ025_1163_PJ025	0.375467	Oligopotent	0.492682	0.568864	Multipotent
PJ025_1164_PJ025	0.463039	Oligopotent	0.607911	0.559569	Multipotent
PJ025_1165_PJ025	0.110008	Differentiated	0.143389	0.125589	Differentiated
PJ025_1166_PJ025	0.147308	Differentiated	0.192469	0.437261	Oligopotent
PJ025_1167_PJ025	0.129503	Differentiated	0.169041	0.14121	Differentiated
PJ025_1170_PJ025	0.116844	Differentiated	0.152385	0.0554592	Differentiated
PJ025_1172_PJ025	0.136711	Differentiated	0.178525	0.131735	Differentiated
PJ025_1174_PJ025	0.059844	Differentiated	0.0773829	0.0215332	Differentiated
PJ025_1178_PJ025	0.431195	Oligopotent	0.566011	0.590981	Multipotent
PJ025_1179_PJ025	0.118806	Differentiated	0.154966	0.0193081	Differentiated
PJ025_1182_PJ025	0.121898	Differentiated	0.159034	0.119395	Differentiated
PJ025_1183_PJ025	0.153117	Differentiated	0.200112	0.0693368	Differentiated
PJ025_1185_PJ025	0.107792	Differentiated	0.140473	0.0196263	Differentiated
PJ025_1186_PJ025	0.110587	Differentiated	0.144152	0.0829119	Differentiated
PJ025_1187_PJ025	0.133773	Differentiated	0.174659	0.382169	Oligopotent
PJ025_1188_PJ025	0.0725121	Differentiated	0.0940517	0.081305	Differentiated
PJ025_1190_PJ025	0.115528	Differentiated	0.150653	0.096855	Differentiated
PJ025_1191_PJ025	0.077565	Differentiated	0.1007	0.0939085	Differentiated
PJ025_1192_PJ025	0.0753872	Differentiated	0.0978348	0.0713453	Differentiated
PJ025_1193_PJ025	0.467386	Oligopotent	0.613631	0.562168	Multipotent
PJ025_1194_PJ025	0.182648	Unipotent	0.23897	0.535174	Multipotent
PJ025_1195_PJ025	0.106386	Differentiated	0.138624	0.12916	Differentiated
PJ025_1198_PJ025	0.117681	Differentiated	0.153486	0.129702	Differentiated
PJ025_1200_PJ025	0.353121	Oligopotent	0.46328	0.574144	Multipotent
PJ025_1202_PJ025	0.0897789	Differentiated	0.116772	0.102442	Differentiated
PJ025_1204_PJ025	0.103495	Differentiated	0.13482	0.0220585	Differentiated
PJ025_1205_PJ025	0.13218	Differentiated	0.172563	0.0980477	Differentiated
PJ025_1206_PJ025	0.09643	Differentiated	0.125523	0.0987708	Differentiated
PJ025_1208_PJ025	0.116835	Differentiated	0.152372	0.0596253	Differentiated
PJ025_1209_PJ025	0.0939866	Differentiated	0.122308	0.0813778	Differentiated
PJ025_1211_PJ025	0.246472	Unipotent	0.32295	0.52801	Multipotent
PJ025_1213_PJ025	0.122844	Differentiated	0.160279	0.0993636	Differentiated
PJ025_1214_PJ025	0.31767	Unipotent	0.416633	0.133362	Differentiated
PJ025_1215_PJ025	0.103379	Differentiated	0.134667	0.0948803	Differentiated
PJ025_1217_PJ025	0.114121	Differentiated	0.148801	0.119198	Differentiated
PJ025_1218_PJ025	0.295999	Unipotent	0.388119	0.506748	Multipotent
PJ025_1219_PJ025	0.272383	Unipotent	0.357044	0.141066	Differentiated
PJ025_1223_PJ025	0.154849	Differentiated	0.202392	0.126933	Differentiated
PJ025_1224_PJ025	0.0534974	Differentiated	0.0690321	0.0459953	Differentiated
PJ025_1225_PJ025	0.114351	Differentiated	0.149104	0.110944	Differentiated
PJ025_1229_PJ025	0.0873312	Differentiated	0.113551	0.0323237	Differentiated
PJ025_1234_PJ025	0.121321	Differentiated	0.158275	0.137673	Differentiated
PJ025_1235_PJ025	0.393942	Oligopotent	0.516993	0.621251	Multipotent
PJ025_1236_PJ025	0.11277	Differentiated	0.147023	0.128237	Differentiated
PJ025_1239_PJ025	0.101451	Differentiated	0.13213	0.0427202	Differentiated
PJ025_1242_PJ025	0.0810731	Differentiated	0.105316	0.0990047	Differentiated
PJ025_1243_PJ025	0.291066	Unipotent	0.381627	0.521057	Multipotent
PJ025_1245_PJ025	0.0553291	Differentiated	0.0714422	0.0491259	Differentiated
PJ025_1249_PJ025	0.053319	Differentiated	0.0687972	0.0152435	Differentiated
PJ025_1250_PJ025	0.12247	Differentiated	0.159786	0.0800222	Differentiated
PJ025_1251_PJ025	0.0985292	Differentiated	0.128285	0.143055	Differentiated
PJ025_1252_PJ025	0.0950302	Differentiated	0.123681	0.106158	Differentiated
PJ025_1253_PJ025	0.0786569	Differentiated	0.102137	0.092784	Differentiated
PJ025_1256_PJ025	0.0773805	Differentiated	0.100458	0.110455	Differentiated
PJ025_1258_PJ025	0.100368	Differentiated	0.130704	0.116361	Differentiated
PJ025_1259_PJ025	0.261794	Unipotent	0.343111	0.502746	Multipotent
PJ025_1261_PJ025	0.119837	Differentiated	0.156322	0.0298062	Differentiated
PJ025_1262_PJ025	0.209737	Unipotent	0.274613	0.377407	Oligopotent
PJ025_1263_PJ025	0.0510993	Differentiated	0.0658766	0.0423831	Differentiated
PJ025_1264_PJ025	0.127899	Differentiated	0.16693	0.0932428	Differentiated
PJ025_1265_PJ025	0.128149	Differentiated	0.16726	0.113097	Differentiated
PJ025_1266_PJ025	0.127746	Differentiated	0.166729	0.501901	Multipotent
PJ025_1267_PJ025	0.259144	Unipotent	0.339624	0.0867221	Differentiated
PJ025_1269_PJ025	0.113694	Differentiated	0.148239	0.112858	Differentiated
PJ025_1270_PJ025	0.0870473	Differentiated	0.113177	0.124091	Differentiated
PJ025_1271_PJ025	0.112551	Differentiated	0.146736	0.129821	Differentiated
PJ025_1272_PJ025	0.450729	Oligopotent	0.591713	0.649556	Multipotent
PJ025_1274_PJ025	0.124734	Differentiated	0.162766	0.115824	Differentiated
PJ025_1275_PJ025	0.294697	Unipotent	0.386404	0.166188	Differentiated
PJ025_1276_PJ025	0.0820187	Differentiated	0.106561	0.0821172	Differentiated
PJ025_1280_PJ025	0.0923836	Differentiated	0.120199	0.116805	Differentiated
PJ025_1281_PJ025	0.115349	Differentiated	0.150417	0.146968	Differentiated
PJ025_1282_PJ025	0.0616937	Differentiated	0.0798168	0.0104513	Differentiated
PJ025_1287_PJ025	0.0691173	Differentiated	0.0895848	0.0655087	Differentiated
PJ025_1288_PJ025	0.140414	Differentiated	0.183398	0.128457	Differentiated
PJ025_1289_PJ025	0.0783766	Differentiated	0.101768	0.0633553	Differentiated
PJ025_1290_PJ025	0.084622	Differentiated	0.109986	0.0927464	Differentiated
PJ025_1293_PJ025	0.0937504	Differentiated	0.121997	0.0869335	Differentiated
PJ025_1295_PJ025	0.255618	Unipotent	0.334984	0.342544	Oligopotent
PJ025_1296_PJ025	0.0905527	Differentiated	0.11779	0.0877423	Differentiated
PJ025_1297_PJ025	0.106642	Differentiated	0.13896	0.134504	Differentiated
PJ025_1298_PJ025	0.0980132	Differentiated	0.127606	0.146438	Differentiated
PJ025_1299_PJ025	0.367348	Oligopotent	0.482	0.151654	Differentiated
PJ025_1300_PJ025	0.319709	Unipotent	0.419316	0.372089	Oligopotent
PJ025_1303_PJ025	0.21559	Unipotent	0.282316	0.386738	Oligopotent
PJ025_1305_PJ025	0.110199	Differentiated	0.14364	0.0802389	Differentiated
PJ025_1306_PJ025	0.0768743	Differentiated	0.0997916	0.0534262	Differentiated
PJ025_1307_PJ025	0.254104	Unipotent	0.332992	0.546087	Multipotent
PJ025_1308_PJ025	0.0955837	Differentiated	0.12441	0.0889569	Differentiated
PJ025_1310_PJ025	0.118509	Differentiated	0.154575	0.134181	Differentiated
PJ025_1312_PJ025	0.0962116	Differentiated	0.125236	0.101637	Differentiated
PJ025_1314_PJ025	0.126238	Differentiated	0.164745	0.0920906	Differentiated
PJ025_1318_PJ025	0.0920821	Differentiated	0.119802	0.141282	Differentiated
PJ025_1319_PJ025	0.250087	Unipotent	0.327707	0.13329	Differentiated
PJ025_1322_PJ025	0.0863288	Differentiated	0.112232	0.0642035	Differentiated
PJ025_1324_PJ025	0.107082	Differentiated	0.139539	0.123194	Differentiated
PJ025_1325_PJ025	0.130117	Differentiated	0.16985	0.0332556	Differentiated
PJ025_1326_PJ025	0.0617487	Differentiated	0.0798891	0.0400088	Differentiated
PJ025_1327_PJ025	0.101965	Differentiated	0.132806	0.0329697	Differentiated
PJ025_1328_PJ025	0.0987174	Differentiated	0.128533	0.140153	Differentiated
PJ025_1332_PJ025	0.125787	Differentiated	0.164151	0.139751	Differentiated
PJ025_1333_PJ025	0.116664	Differentiated	0.152147	0.0623946	Differentiated
PJ025_1334_PJ025	0.0887018	Differentiated	0.115354	0.113759	Differentiated
PJ025_1335_PJ025	0.0952219	Differentiated	0.123934	0.0626731	Differentiated
PJ025_1336_PJ025	0.0747812	Differentiated	0.0970375	0.116313	Differentiated
PJ025_1337_PJ025	0.106068	Differentiated	0.138205	0.102659	Differentiated
PJ025_1338_PJ025	0.0715704	Differentiated	0.0928127	0.0320653	Differentiated
PJ025_1340_PJ025	0.0625542	Differentiated	0.0809491	0.0152067	Differentiated
PJ025_1341_PJ025	0.0656435	Differentiated	0.085014	0.0983721	Differentiated
PJ025_1342_PJ025	0.257215	Unipotent	0.337085	0.343148	Oligopotent
PJ025_1343_PJ025	0.220934	Unipotent	0.289347	0.366129	Oligopotent
PJ025_1345_PJ025	0.0665638	Differentiated	0.0862249	0.0644656	Differentiated
PJ025_1346_PJ025	0.216455	Unipotent	0.283453	0.13567	Differentiated
PJ025_1347_PJ025	0.239515	Unipotent	0.313796	0.104128	Differentiated
PJ025_1348_PJ025	0.280797	Unipotent	0.368115	0.13408	Differentiated
PJ025_1350_PJ025	0.0954213	Differentiated	0.124196	0.0623087	Differentiated
PJ025_1351_PJ025	0.0796199	Differentiated	0.103404	0.0801273	Differentiated
PJ025_1353_PJ025	0.0965462	Differentiated	0.125676	0.0819608	Differentiated
PJ025_1354_PJ025	0.116989	Differentiated	0.152576	0.127476	Differentiated
PJ025_1357_PJ025	0.0988845	Differentiated	0.128753	0.133314	Differentiated
PJ025_1359_PJ025	0.0924758	Differentiated	0.12032	0.0710594	Differentiated
PJ025_1361_PJ025	0.0760228	Differentiated	0.0986711	0.122766	Differentiated
PJ025_1364_PJ025	0.10249	Differentiated	0.133497	0.112403	Differentiated
PJ025_1365_PJ025	0.103415	Differentiated	0.134714	0.123337	Differentiated
PJ025_1366_PJ025	0.0798906	Differentiated	0.10376	0.0440206	Differentiated
PJ025_1367_PJ025	0.104354	Differentiated	0.13595	0.0898172	Differentiated
PJ025_1368_PJ025	0.0681407	Differentiated	0.0882999	0.0657179	Differentiated
PJ025_1369_PJ025	0.0932494	Differentiated	0.121338	0.0900743	Differentiated
PJ025_1370_PJ025	0.0569296	Differentiated	0.0735481	0.104705	Differentiated
PJ025_1371_PJ025	0.0779069	Differentiated	0.10115	0.0793479	Differentiated
PJ025_1373_PJ025	0.540958	Multipotent	0.710438	0.447849	Oligopotent
PJ025_1374_PJ025	0.0737004	Differentiated	0.0956153	0.032874	Differentiated
PJ025_1376_PJ025	0.0584237	Differentiated	0.0755142	0.0394015	Differentiated
PJ025_1377_PJ025	0.138651	Differentiated	0.181078	0.502384	Multipotent
PJ025_1378_PJ025	0.0722833	Differentiated	0.0937506	0.0890045	Differentiated
PJ025_1379_PJ025	0.0857337	Differentiated	0.111449	0.111816	Differentiated
PJ025_1380_PJ025	0.0937368	Differentiated	0.121979	0.113176	Differentiated
PJ025_1381_PJ025	0.0866853	Differentiated	0.112701	0.0709877	Differentiated
PJ025_1382_PJ025	0.123513	Differentiated	0.161159	0.0880894	Differentiated
PJ025_1383_PJ025	0.209503	Unipotent	0.274305	0.119055	Differentiated
PJ025_1384_PJ025	0.227727	Unipotent	0.298285	0.124366	Differentiated
PJ025_1385_PJ025	0.100419	Differentiated	0.130772	0.121442	Differentiated
PJ025_1387_PJ025	0.14289	Differentiated	0.186656	0.128098	Differentiated
PJ025_1388_PJ025	0.106982	Differentiated	0.139408	0.0668015	Differentiated
PJ025_1389_PJ025	0.2679	Unipotent	0.351145	0.14676	Differentiated
PJ025_1390_PJ025	0.0936705	Differentiated	0.121892	0.0874508	Differentiated
PJ025_1391_PJ025	0.0675033	Differentiated	0.0874611	0.0832483	Differentiated
PJ025_1392_PJ025	0.15323	Differentiated	0.200261	0.152146	Differentiated
PJ025_1394_PJ025	0.268968	Unipotent	0.35255	0.160805	Differentiated
PJ025_1395_PJ025	0.118506	Differentiated	0.154571	0.0737391	Differentiated
PJ025_1396_PJ025	0.0631156	Differentiated	0.0816877	0.0803593	Differentiated
PJ025_1397_PJ025	0.113627	Differentiated	0.148151	0.147622	Differentiated
PJ025_1399_PJ025	0.090902	Differentiated	0.118249	0.065831	Differentiated
PJ025_1400_PJ025	0.0763905	Differentiated	0.0991551	0.111961	Differentiated
PJ025_1401_PJ025	0.077657	Differentiated	0.100821	0.0455959	Differentiated
PJ025_1402_PJ025	0.105567	Differentiated	0.137546	0.146641	Differentiated
PJ025_1404_PJ025	0.113776	Differentiated	0.148348	0.116212	Differentiated
PJ025_1406_PJ025	0.0517624	Differentiated	0.0667491	0.0593119	Differentiated
PJ025_1407_PJ025	0.0649695	Differentiated	0.0841271	0.0377836	Differentiated
PJ025_1408_PJ025	0.088135	Differentiated	0.114609	0.0773758	Differentiated
PJ025_1410_PJ025	0.407403	Oligopotent	0.534705	0.620245	Multipotent
PJ025_1411_PJ025	0.289745	Unipotent	0.379889	0.164011	Differentiated
PJ025_1412_PJ025	0.0475921	Differentiated	0.0612617	0.0832616	Differentiated
PJ025_1413_PJ025	0.0820145	Differentiated	0.106555	0.0611913	Differentiated
PJ025_1414_PJ025	0.0729736	Differentiated	0.094659	0.058592	Differentiated
PJ025_1418_PJ025	0.081286	Differentiated	0.105597	0.0581548	Differentiated
PJ025_1421_PJ025	0.461879	Oligopotent	0.606385	0.558691	Multipotent
PJ025_1422_PJ025	0.0724127	Differentiated	0.093921	0.0754749	Differentiated
PJ025_1424_PJ025	0.433075	Oligopotent	0.568485	0.62463	Multipotent
PJ025_1425_PJ025	0.0975936	Differentiated	0.127054	0.126852	Differentiated
PJ025_1426_PJ025	0.0816315	Differentiated	0.106051	0.11966	Differentiated
PJ025_1427_PJ025	0.0658646	Differentiated	0.085305	0.0767712	Differentiated
PJ025_1428_PJ025	0.136682	Differentiated	0.178487	0.089149	Differentiated
PJ025_1429_PJ025	0.175625	Unipotent	0.229729	0.0839793	Differentiated
PJ025_1430_PJ025	0.085588	Differentiated	0.111257	0.119371	Differentiated
PJ025_1433_PJ025	0.110003	Differentiated	0.143383	0.13987	Differentiated
PJ025_1435_PJ025	0.0967781	Differentiated	0.125981	0.139702	Differentiated
PJ025_1437_PJ025	0.0997535	Differentiated	0.129896	0.0725113	Differentiated
PJ025_1438_PJ025	0.0928097	Differentiated	0.12076	0.10001	Differentiated
PJ025_1439_PJ025	0.0625898	Differentiated	0.0809959	0.108886	Differentiated
PJ025_1440_PJ025	0.0647152	Differentiated	0.0837925	0.0337592	Differentiated
PJ025_1442_PJ025	0.0824357	Differentiated	0.107109	0.0571588	Differentiated
PJ025_1443_PJ025	0.408147	Oligopotent	0.535683	0.530841	Multipotent
PJ025_1444_PJ025	0.0852978	Differentiated	0.110875	0.0626836	Differentiated
PJ025_1445_PJ025	0.0718102	Differentiated	0.0931282	0.0816107	Differentiated
PJ025_1447_PJ025	0.0426483	Differentiated	0.0547566	0.0397167	Differentiated
PJ025_1448_PJ025	0.106035	Differentiated	0.138162	0.0898232	Differentiated
PJ025_1449_PJ025	0.1335	Differentiated	0.174301	0.0920663	Differentiated
PJ025_1450_PJ025	0.0568265	Differentiated	0.0734124	0.0782372	Differentiated
PJ025_1451_PJ025	0.0804745	Differentiated	0.104529	0.0887877	Differentiated
PJ025_1455_PJ025	0.108621	Differentiated	0.141564	0.152216	Differentiated
PJ025_1456_PJ025	0.193371	Unipotent	0.253079	0.131079	Differentiated
PJ025_1459_PJ025	0.0702775	Differentiated	0.0911115	0.0321801	Differentiated
PJ025_1460_PJ025	0.0839812	Differentiated	0.109143	0.0477797	Differentiated
PJ025_1461_PJ025	0.0550123	Differentiated	0.0710254	0.0363868	Differentiated
PJ025_1466_PJ025	0.25499	Unipotent	0.334158	0.108872	Differentiated
PJ025_1469_PJ025	0.104968	Differentiated	0.136758	0.0675663	Differentiated
PJ025_1470_PJ025	0.284928	Unipotent	0.373551	0.533164	Multipotent
PJ025_1471_PJ025	0.380185	Oligopotent	0.498891	0.406326	Oligopotent
PJ025_1472_PJ025	0.389198	Oligopotent	0.51075	0.596958	Multipotent
PJ025_1473_PJ025	0.0693001	Differentiated	0.0898254	0.0728514	Differentiated
PJ025_1474_PJ025	0.374755	Oligopotent	0.491746	0.14102	Differentiated
PJ025_1475_PJ025	0.293395	Unipotent	0.384692	0.371147	Oligopotent
PJ025_1476_PJ025	0.0713362	Differentiated	0.0925045	0.0825507	Differentiated
PJ025_1478_PJ025	0.135109	Differentiated	0.176417	0.345741	Oligopotent
PJ025_1479_PJ025	0.105185	Differentiated	0.137044	0.141305	Differentiated
PJ025_1480_PJ025	0.300853	Unipotent	0.394505	0.113375	Differentiated
PJ025_1481_PJ025	0.0645239	Differentiated	0.0835408	0.0255021	Differentiated
PJ025_1482_PJ025	0.0729336	Differentiated	0.0946064	0.107297	Differentiated
PJ025_1483_PJ025	0.0703829	Differentiated	0.0912501	0.0900015	Differentiated
PJ025_1484_PJ025	0.118056	Differentiated	0.153978	0.143818	Differentiated
PJ025_1486_PJ025	0.105375	Differentiated	0.137292	0.0811592	Differentiated
PJ025_1488_PJ025	0.0993895	Differentiated	0.129417	0.139272	Differentiated
PJ025_1489_PJ025	0.0457572	Differentiated	0.0588474	0.0672109	Differentiated
PJ025_1490_PJ025	0.067866	Differentiated	0.0879384	0.0607783	Differentiated
PJ025_1491_PJ025	0.105961	Differentiated	0.138064	0.130587	Differentiated
PJ025_1492_PJ025	0.0577593	Differentiated	0.0746399	0.0515581	Differentiated
PJ025_1493_PJ025	0.265919	Unipotent	0.348538	0.382222	Oligopotent
PJ025_1496_PJ025	0.149574	Differentiated	0.195451	0.0505707	Differentiated
PJ025_1497_PJ025	0.1167	Differentiated	0.152194	0.125419	Differentiated
PJ025_1499_PJ025	0.0817027	Differentiated	0.106145	0.152748	Differentiated
PJ025_1500_PJ025	0.102122	Differentiated	0.133013	0.107662	Differentiated
PJ025_1501_PJ025	0.108496	Differentiated	0.1414	0.109435	Differentiated
PJ025_1502_PJ025	0.142509	Differentiated	0.186155	0.0613127	Differentiated
PJ025_1505_PJ025	0.110008	Differentiated	0.14339	0.114266	Differentiated
PJ025_1506_PJ025	0.100927	Differentiated	0.131441	0.0985522	Differentiated
PJ025_1507_PJ025	0.0671628	Differentiated	0.087013	0.0774455	Differentiated
PJ025_1512_PJ025	0.115706	Differentiated	0.150887	0.0843861	Differentiated
PJ025_1513_PJ025	0.0633714	Differentiated	0.0820243	0.134176	Differentiated
PJ025_1516_PJ025	0.0615414	Differentiated	0.0796164	0.0465595	Differentiated
PJ025_1517_PJ025	0.103631	Differentiated	0.134998	0.0969004	Differentiated
PJ025_1518_PJ025	0.0664786	Differentiated	0.0861128	0.0518952	Differentiated
PJ025_1519_PJ025	0.260211	Unipotent	0.341028	0.13912	Differentiated
PJ025_1521_PJ025	0.082762	Differentiated	0.107539	0.0767953	Differentiated
PJ025_1522_PJ025	0.0949193	Differentiated	0.123535	0.143541	Differentiated
PJ025_1523_PJ025	0.0492761	Differentiated	0.0634776	0.0443818	Differentiated
PJ025_1524_PJ025	0.117477	Differentiated	0.153217	0.0797923	Differentiated
PJ025_1526_PJ025	0.156122	Differentiated	0.204067	0.0891712	Differentiated
PJ025_1527_PJ025	0.289852	Unipotent	0.38003	0.125439	Differentiated
PJ025_1528_PJ025	0.0813042	Differentiated	0.10562	0.0676141	Differentiated
PJ025_1529_PJ025	0.12789	Differentiated	0.166919	0.543937	Multipotent
PJ025_1530_PJ025	0.0999502	Differentiated	0.130155	0.118119	Differentiated
PJ025_1531_PJ025	0.0789291	Differentiated	0.102495	0.0255308	Differentiated
PJ025_1532_PJ025	0.124609	Differentiated	0.162602	0.0790215	Differentiated
PJ025_1533_PJ025	0.0692377	Differentiated	0.0897433	0.0340463	Differentiated
PJ025_1534_PJ025	0.125522	Differentiated	0.163803	0.0429129	Differentiated
PJ025_1535_PJ025	0.0717074	Differentiated	0.0929929	0.0557256	Differentiated
PJ025_1536_PJ025	0.0778761	Differentiated	0.10111	0.091629	Differentiated
PJ025_1537_PJ025	0.0770393	Differentiated	0.100009	0.0598309	Differentiated
PJ025_1539_PJ025	0.182858	Unipotent	0.239246	0.145557	Differentiated
PJ025_1543_PJ025	0.298967	Unipotent	0.392023	0.162839	Differentiated
PJ025_1544_PJ025	0.283184	Unipotent	0.371255	0.391398	Oligopotent
PJ025_1545_PJ025	0.12845	Differentiated	0.167655	0.121459	Differentiated
PJ025_1546_PJ025	0.0983735	Differentiated	0.12808	0.115654	Differentiated
PJ025_1548_PJ025	0.101715	Differentiated	0.132478	0.106714	Differentiated
PJ025_1549_PJ025	0.0692871	Differentiated	0.0898082	0.0541709	Differentiated
PJ025_1550_PJ025	0.136279	Differentiated	0.177957	0.0195952	Differentiated
PJ025_1551_PJ025	0.231089	Unipotent	0.302709	0.352867	Oligopotent
PJ025_1553_PJ025	0.0566301	Differentiated	0.073154	0.0687865	Differentiated
PJ025_1555_PJ025	0.101709	Differentiated	0.132469	0.149368	Differentiated
PJ025_1556_PJ025	0.443716	Oligopotent	0.582486	0.149006	Differentiated
PJ025_1558_PJ025	0.410591	Oligopotent	0.538899	0.126342	Differentiated
PJ025_1559_PJ025	0.143634	Differentiated	0.187635	0.135587	Differentiated
PJ025_1560_PJ025	0.111641	Differentiated	0.145538	0.112786	Differentiated
PJ025_1561_PJ025	0.179269	Unipotent	0.234524	0.155757	Differentiated
PJ025_1562_PJ025	0.0835429	Differentiated	0.108566	0.0387456	Differentiated
PJ025_1563_PJ025	0.0604667	Differentiated	0.0782023	0.0256484	Differentiated
PJ025_1564_PJ025	0.228741	Unipotent	0.299619	0.345161	Oligopotent
PJ025_1566_PJ025	0.263736	Unipotent	0.345665	0.155782	Differentiated
PJ025_1567_PJ025	0.0887778	Differentiated	0.115454	0.0930622	Differentiated
PJ025_1569_PJ025	0.0576041	Differentiated	0.0744356	0.032582	Differentiated
PJ025_1570_PJ025	0.106576	Differentiated	0.138873	0.0704134	Differentiated
PJ025_1571_PJ025	0.0893066	Differentiated	0.11615	0.0981878	Differentiated
PJ025_1572_PJ025	0.322439	Unipotent	0.422908	0.575412	Multipotent
PJ025_1573_PJ025	0.132135	Differentiated	0.172504	0.118673	Differentiated
PJ025_1575_PJ025	0.123222	Differentiated	0.160776	0.138439	Differentiated
PJ025_1577_PJ025	0.558534	Multipotent	0.733564	0.64908	Multipotent
PJ025_1578_PJ025	0.132746	Differentiated	0.173307	0.503476	Multipotent
PJ025_1579_PJ025	0.120594	Differentiated	0.157318	0.0987333	Differentiated
PJ025_1580_PJ025	0.079327	Differentiated	0.103019	0.0578633	Differentiated
PJ025_1581_PJ025	0.0817468	Differentiated	0.106203	0.0840272	Differentiated
PJ025_1582_PJ025	0.0971956	Differentiated	0.126531	0.0326347	Differentiated
PJ025_1583_PJ025	0.11985	Differentiated	0.15634	0.067837	Differentiated
PJ025_1584_PJ025	0.0859924	Differentiated	0.111789	0.0672885	Differentiated
PJ025_1585_PJ025	0.258832	Unipotent	0.339213	0.160398	Differentiated
PJ025_1588_PJ025	0.416622	Oligopotent	0.546835	0.387593	Oligopotent
PJ025_1589_PJ025	0.374703	Oligopotent	0.491677	0.580904	Multipotent
PJ025_1590_PJ025	0.0901236	Differentiated	0.117225	0.106811	Differentiated
PJ025_1591_PJ025	0.130356	Differentiated	0.170163	0.350886	Oligopotent
PJ025_1593_PJ025	0.210623	Unipotent	0.27578	0.0410326	Differentiated
PJ025_1594_PJ025	0.0675539	Differentiated	0.0875277	0.00990526	Differentiated
PJ025_1595_PJ025	0.0701116	Differentiated	0.0908932	0.0590966	Differentiated
PJ025_1596_PJ025	0.11442	Differentiated	0.149195	0.0969732	Differentiated
PJ025_1597_PJ025	0.118218	Differentiated	0.154192	0.019555	Differentiated
PJ025_1598_PJ025	0.604483	Multipotent	0.794024	0.625264	Multipotent
PJ025_1599_PJ025	0.0997327	Differentiated	0.129869	0.122796	Differentiated
PJ025_1601_PJ025	0.0454959	Differentiated	0.0585036	0.0487887	Differentiated
PJ025_1602_PJ025	0.0341445	Differentiated	0.0435673	0.00514404	Differentiated
PJ025_1604_PJ025	0.151506	Differentiated	0.197992	0.113647	Differentiated
PJ025_1606_PJ025	0.258334	Unipotent	0.338558	0.150636	Differentiated
PJ025_1607_PJ025	0.117062	Differentiated	0.15267	0.339068	Oligopotent
PJ025_1608_PJ025	0.092708	Differentiated	0.120626	0.12549	Differentiated
PJ025_1609_PJ025	0.0780261	Differentiated	0.101307	0.0879931	Differentiated
PJ025_1611_PJ025	0.389467	Oligopotent	0.511104	0.507771	Multipotent
PJ025_1612_PJ025	0.0914853	Differentiated	0.119017	0.021023	Differentiated
PJ025_1613_PJ025	0.128028	Differentiated	0.1671	0.117011	Differentiated
PJ025_1614_PJ025	0.0960174	Differentiated	0.12498	0.0777583	Differentiated
PJ025_1616_PJ025	0.131963	Differentiated	0.172278	0.0476361	Differentiated
PJ025_1617_PJ025	0.0973637	Differentiated	0.126752	0.119686	Differentiated
PJ025_1618_PJ025	0.117429	Differentiated	0.153154	0.13317	Differentiated
PJ025_1619_PJ025	0.104196	Differentiated	0.135742	0.123816	Differentiated
PJ025_1620_PJ025	0.036141	Differentiated	0.0461942	0.0131243	Differentiated
PJ025_1621_PJ025	0.243903	Unipotent	0.31957	0.110341	Differentiated
PJ025_1622_PJ025	0.0890373	Differentiated	0.115796	0.067016	Differentiated
PJ025_1623_PJ025	0.119371	Differentiated	0.155709	0.090463	Differentiated
PJ025_1624_PJ025	0.141451	Differentiated	0.184762	0.0510575	Differentiated
PJ025_1625_PJ025	0.123553	Differentiated	0.161212	0.0930472	Differentiated
PJ025_1626_PJ025	0.0854749	Differentiated	0.111108	0.0895779	Differentiated
PJ025_1628_PJ025	0.114402	Differentiated	0.149171	0.0838799	Differentiated
PJ025_1629_PJ025	0.0790961	Differentiated	0.102715	0.121591	Differentiated
PJ025_1630_PJ025	0.154462	Differentiated	0.201882	0.0507458	Differentiated
PJ025_1631_PJ025	0.0740281	Differentiated	0.0960465	0.0406492	Differentiated
PJ025_1632_PJ025	0.0787726	Differentiated	0.102289	0.0775418	Differentiated
PJ025_1633_PJ025	0.0823761	Differentiated	0.107031	0.0545746	Differentiated
PJ025_1634_PJ025	0.0761529	Differentiated	0.0988423	0.118131	Differentiated
PJ025_1635_PJ025	0.114177	Differentiated	0.148875	0.0992081	Differentiated
PJ025_1636_PJ025	0.0956892	Differentiated	0.124548	0.0847544	Differentiated
PJ025_1638_PJ025	0.132612	Differentiated	0.173132	0.0411762	Differentiated
PJ025_1639_PJ025	0.120956	Differentiated	0.157794	0.05735	Differentiated
PJ025_1640_PJ025	0.0971467	Differentiated	0.126466	0.0663221	Differentiated
PJ025_1641_PJ025	0.265132	Unipotent	0.347504	0.375043	Oligopotent
PJ025_1642_PJ025	0.171063	Unipotent	0.223726	0.533373	Multipotent
PJ025_1643_PJ025	0.0558603	Differentiated	0.0721411	0.0796727	Differentiated
PJ025_1644_PJ025	0.0949039	Differentiated	0.123515	0.0733516	Differentiated
PJ025_1645_PJ025	0.123717	Differentiated	0.161427	0.121322	Differentiated
PJ025_1647_PJ025	0.127645	Differentiated	0.166596	0.0781893	Differentiated
PJ025_1648_PJ025	0.0543504	Differentiated	0.0701545	0.110702	Differentiated
PJ025_1651_PJ025	0.0735119	Differentiated	0.0953673	0.0596947	Differentiated
PJ025_1652_PJ025	0.0897877	Differentiated	0.116783	0.118361	Differentiated
PJ025_1653_PJ025	0.0976541	Differentiated	0.127134	0.0501483	Differentiated
PJ025_1654_PJ025	0.276486	Unipotent	0.362443	0.143067	Differentiated
PJ025_1655_PJ025	0.0777242	Differentiated	0.10091	0.111305	Differentiated
PJ025_1656_PJ025	0.0656153	Differentiated	0.0849769	0.0219399	Differentiated
PJ025_1660_PJ025	0.312039	Unipotent	0.409224	0.125832	Differentiated
PJ025_1661_PJ025	0.310745	Unipotent	0.407522	0.396953	Oligopotent
PJ025_1662_PJ025	0.133043	Differentiated	0.173699	0.337678	Oligopotent
PJ025_1663_PJ025	0.0587854	Differentiated	0.07599	0.0570004	Differentiated
PJ025_1664_PJ025	0.108234	Differentiated	0.141055	0.358961	Oligopotent
PJ025_1669_PJ025	0.0815217	Differentiated	0.105907	0.0814911	Differentiated
PJ025_1670_PJ025	0.0782891	Differentiated	0.101653	0.0527862	Differentiated
PJ025_1671_PJ025	0.123092	Differentiated	0.160605	0.132342	Differentiated
PJ025_1672_PJ025	0.271373	Unipotent	0.355715	0.122694	Differentiated
PJ025_1673_PJ025	0.453096	Oligopotent	0.594828	0.630266	Multipotent
PJ025_1674_PJ025	0.279678	Unipotent	0.366642	0.524744	Multipotent
PJ025_1677_PJ025	0.114146	Differentiated	0.148834	0.0998883	Differentiated
PJ025_1679_PJ025	0.135664	Differentiated	0.177147	0.335663	Oligopotent
PJ025_1680_PJ025	0.0678925	Differentiated	0.0879732	0.0359034	Differentiated
PJ025_1682_PJ025	0.0616391	Differentiated	0.079745	0.0525936	Differentiated
PJ025_1686_PJ025	0.0882653	Differentiated	0.11478	0.0962293	Differentiated
PJ025_1688_PJ025	0.0708734	Differentiated	0.0918956	0.101373	Differentiated
PJ025_1689_PJ025	0.486832	Oligopotent	0.639219	0.59118	Multipotent
PJ025_1690_PJ025	0.0765373	Differentiated	0.0993482	0.0514988	Differentiated
PJ025_1694_PJ025	0.364627	Oligopotent	0.478419	0.586412	Multipotent
PJ025_1696_PJ025	0.0769164	Differentiated	0.0998469	0.0761795	Differentiated
PJ025_1697_PJ025	0.090477	Differentiated	0.11769	0.103933	Differentiated
PJ025_1698_PJ025	0.0607772	Differentiated	0.0786109	0.0754139	Differentiated
PJ025_1700_PJ025	0.0725988	Differentiated	0.0941658	0.0584984	Differentiated
PJ025_1701_PJ025	0.126346	Differentiated	0.164886	0.143031	Differentiated
PJ025_1702_PJ025	0.085792	Differentiated	0.111526	0.0907302	Differentiated
PJ025_1703_PJ025	0.413368	Oligopotent	0.542553	0.155374	Differentiated
PJ025_1704_PJ025	0.0991845	Differentiated	0.129148	0.134213	Differentiated
PJ025_1705_PJ025	0.109011	Differentiated	0.142077	0.120949	Differentiated
PJ025_1706_PJ025	0.58208	Multipotent	0.764547	0.576046	Multipotent
PJ025_1707_PJ025	0.12557	Differentiated	0.163865	0.124821	Differentiated
PJ025_1708_PJ025	0.110359	Differentiated	0.143851	0.10822	Differentiated
PJ025_1709_PJ025	0.156264	Differentiated	0.204254	0.0755478	Differentiated
PJ025_1710_PJ025	0.0805602	Differentiated	0.104641	0.142693	Differentiated
PJ025_1711_PJ025	0.0879851	Differentiated	0.114411	0.0900641	Differentiated
PJ025_1712_PJ025	0.0428994	Differentiated	0.055087	0.0455785	Differentiated
PJ025_1714_PJ025	0.0936849	Differentiated	0.121911	0.121201	Differentiated
PJ025_1715_PJ025	0.289389	Unipotent	0.379421	0.130111	Differentiated
PJ025_1716_PJ025	0.101563	Differentiated	0.132277	0.104747	Differentiated
PJ025_1717_PJ025	0.163654	Differentiated	0.213978	0.156785	Differentiated
PJ025_1719_PJ025	0.063026	Differentiated	0.0815698	0.0674466	Differentiated
PJ025_1720_PJ025	0.30734	Unipotent	0.403041	0.538445	Multipotent
PJ025_1723_PJ025	0.33786	Oligopotent	0.443199	0.162145	Differentiated
PJ025_1724_PJ025	0.191586	Unipotent	0.25073	0.152144	Differentiated
PJ025_1725_PJ025	0.0821318	Differentiated	0.106709	0.122141	Differentiated
PJ025_1726_PJ025	0.133818	Differentiated	0.174719	0.134008	Differentiated
PJ025_1727_PJ025	0.0800193	Differentiated	0.10393	0.0628281	Differentiated
PJ025_1728_PJ025	0.0611703	Differentiated	0.0791281	0.0720994	Differentiated
PJ025_1729_PJ025	0.0687484	Differentiated	0.0890994	0.0771366	Differentiated
PJ025_1733_PJ025	0.156513	Differentiated	0.204581	0.142167	Differentiated
PJ025_1734_PJ025	0.107149	Differentiated	0.139628	0.118432	Differentiated
PJ025_1735_PJ025	0.106542	Differentiated	0.138829	0.115083	Differentiated
PJ025_1736_PJ025	0.065655	Differentiated	0.0850291	0.0173462	Differentiated
PJ025_1738_PJ025	0.393905	Oligopotent	0.516944	0.537423	Multipotent
PJ025_1739_PJ025	0.104207	Differentiated	0.135757	0.099864	Differentiated
PJ025_1742_PJ025	0.450394	Oligopotent	0.591272	0.479074	Oligopotent
PJ025_1744_PJ025	0.102799	Differentiated	0.133903	0.121338	Differentiated
PJ025_1745_PJ025	0.0635936	Differentiated	0.0823167	0.0164716	Differentiated
PJ025_1746_PJ025	0.129301	Differentiated	0.168775	0.0401952	Differentiated
PJ025_1747_PJ025	0.366147	Oligopotent	0.480419	0.367222	Oligopotent
PJ025_1750_PJ025	0.093951	Differentiated	0.122261	0.0510097	Differentiated
PJ025_1751_PJ025	0.086333	Differentiated	0.112237	0.119251	Differentiated
PJ025_1753_PJ025	0.0934332	Differentiated	0.12158	0.093208	Differentiated
PJ025_1754_PJ025	0.2135	Unipotent	0.279565	0.342778	Oligopotent
PJ025_1755_PJ025	0.0822362	Differentiated	0.106847	0.0927361	Differentiated
PJ025_1756_PJ025	0.395589	Oligopotent	0.519159	0.129941	Differentiated
PJ025_1761_PJ025	0.0663565	Differentiated	0.0859521	0.0754708	Differentiated
PJ025_1762_PJ025	0.129945	Differentiated	0.169623	0.13028	Differentiated
PJ025_1763_PJ025	0.0485527	Differentiated	0.0625257	0.101671	Differentiated
PJ025_1764_PJ025	0.43854	Oligopotent	0.575676	0.555828	Multipotent
PJ025_1766_PJ025	0.199643	Unipotent	0.261332	0.12317	Differentiated
PJ025_1767_PJ025	0.0808086	Differentiated	0.104968	0.0709435	Differentiated
PJ025_1768_PJ025	0.092707	Differentiated	0.120624	0.0485352	Differentiated
PJ025_1772_PJ025	0.133274	Differentiated	0.174004	0.153783	Differentiated
PJ025_1774_PJ025	0.190942	Unipotent	0.249883	0.148943	Differentiated
PJ025_1775_PJ025	0.122994	Differentiated	0.160476	0.0952483	Differentiated
PJ025_1776_PJ025	0.076018	Differentiated	0.0986649	0.0342273	Differentiated
PJ025_1780_PJ025	0.14237	Differentiated	0.185972	0.044357	Differentiated
PJ025_1782_PJ025	0.0848108	Differentiated	0.110235	0.125367	Differentiated
PJ025_1783_PJ025	0.0960585	Differentiated	0.125034	0.0718251	Differentiated
PJ025_1784_PJ025	0.308711	Unipotent	0.404845	0.645754	Multipotent
PJ025_1785_PJ025	0.10618	Differentiated	0.138353	0.113408	Differentiated
PJ025_1786_PJ025	0.116065	Differentiated	0.151359	0.0618167	Differentiated
PJ025_1787_PJ025	0.119588	Differentiated	0.155995	0.120148	Differentiated
PJ025_1788_PJ025	0.361636	Oligopotent	0.474484	0.577076	Multipotent
PJ025_1789_PJ025	0.156828	Differentiated	0.204995	0.335484	Oligopotent
PJ025_1790_PJ025	0.251932	Unipotent	0.330135	0.343889	Oligopotent
PJ025_1791_PJ025	0.221062	Unipotent	0.289515	0.151593	Differentiated
PJ025_1792_PJ025	0.260172	Unipotent	0.340977	0.338895	Oligopotent
PJ025_1793_PJ025	0.0670543	Differentiated	0.0868703	0.0457304	Differentiated
PJ025_1794_PJ025	0.12021	Differentiated	0.156814	0.137312	Differentiated
PJ025_1795_PJ025	0.131127	Differentiated	0.171178	0.510139	Multipotent
PJ025_1796_PJ025	0.0776576	Differentiated	0.100822	0.106319	Differentiated
PJ025_1797_PJ025	0.141932	Differentiated	0.185395	0.368519	Oligopotent
PJ025_1798_PJ025	0.0607169	Differentiated	0.0785315	0.0528344	Differentiated
PJ025_1799_PJ025	0.0838476	Differentiated	0.108967	0.125897	Differentiated
PJ025_1800_PJ025	0.180872	Unipotent	0.236632	0.131209	Differentiated
PJ025_1801_PJ025	0.108458	Differentiated	0.14135	0.087135	Differentiated
PJ025_1803_PJ025	0.0584695	Differentiated	0.0755743	0.0904871	Differentiated
PJ025_1805_PJ025	0.086129	Differentiated	0.111969	0.0917019	Differentiated
PJ025_1806_PJ025	0.0664095	Differentiated	0.0860218	0.018952	Differentiated
PJ025_1807_PJ025	0.129313	Differentiated	0.168791	0.362009	Oligopotent
PJ025_1808_PJ025	0.0783493	Differentiated	0.101732	0.0736044	Differentiated
PJ025_1810_PJ025	0.0796427	Differentiated	0.103434	0.0587584	Differentiated
PJ025_1811_PJ025	0.0675877	Differentiated	0.0875722	0.0671185	Differentiated
PJ025_1812_PJ025	0.0953546	Differentiated	0.124108	0.0414394	Differentiated
PJ025_1813_PJ025	0.0773752	Differentiated	0.100451	0.0722079	Differentiated
PJ025_1814_PJ025	0.100539	Differentiated	0.13093	0.141333	Differentiated
PJ025_1816_PJ025	0.128348	Differentiated	0.167522	0.0949852	Differentiated
PJ025_1817_PJ025	0.0644451	Differentiated	0.0834371	0.0330395	Differentiated
PJ025_1818_PJ025	0.206726	Unipotent	0.270652	0.109095	Differentiated
PJ025_1821_PJ025	0.054686	Differentiated	0.070596	0.0332568	Differentiated
PJ025_1822_PJ025	0.0832274	Differentiated	0.108151	0.0408178	Differentiated
PJ025_1823_PJ025	0.113177	Differentiated	0.147559	0.0348598	Differentiated
PJ025_1824_PJ025	0.0587172	Differentiated	0.0759003	0.051183	Differentiated
PJ025_1825_PJ025	0.117166	Differentiated	0.152807	0.138674	Differentiated
PJ025_1826_PJ025	0.287922	Unipotent	0.377491	0.132881	Differentiated
PJ025_1827_PJ025	0.0703378	Differentiated	0.0911908	0.140635	Differentiated
PJ025_1828_PJ025	0.0706875	Differentiated	0.091651	0.0626136	Differentiated
PJ025_1829_PJ025	0.21274	Unipotent	0.278565	0.145062	Differentiated
PJ025_1830_PJ025	0.0730367	Differentiated	0.094742	0.137841	Differentiated
PJ025_1831_PJ025	0.0817806	Differentiated	0.106247	0.0692411	Differentiated
PJ025_1833_PJ025	0.0689266	Differentiated	0.0893339	0.0220595	Differentiated
PJ025_1834_PJ025	0.0565146	Differentiated	0.0730021	0.0293551	Differentiated
PJ025_1836_PJ025	0.0647167	Differentiated	0.0837944	0.0797445	Differentiated
PJ025_1837_PJ025	0.135571	Differentiated	0.177025	0.150508	Differentiated
PJ025_1838_PJ025	0.0400005	Differentiated	0.0512727	0.0473012	Differentiated
PJ025_1839_PJ025	0.133357	Differentiated	0.174112	0.0514643	Differentiated
PJ025_1840_PJ025	0.10365	Differentiated	0.135024	0.0749593	Differentiated
PJ025_1841_PJ025	0.0512615	Differentiated	0.06609	0.0129557	Differentiated
PJ025_1842_PJ025	0.0985366	Differentiated	0.128295	0.129533	Differentiated
PJ025_1843_PJ025	0.0685597	Differentiated	0.0888512	0.0979692	Differentiated
PJ025_1845_PJ025	0.0936174	Differentiated	0.121822	0.120035	Differentiated
PJ025_1849_PJ025	0.143482	Differentiated	0.187435	0.0443096	Differentiated
PJ025_1850_PJ025	0.0439201	Differentiated	0.0564301	0.0249723	Differentiated
PJ025_1851_PJ025	0.105983	Differentiated	0.138093	0.0956268	Differentiated
PJ025_1852_PJ025	0.134626	Differentiated	0.175782	0.0587377	Differentiated
PJ025_1856_PJ025	0.0875178	Differentiated	0.113796	0.0958676	Differentiated
PJ025_1858_PJ025	0.243754	Unipotent	0.319374	0.151014	Differentiated
PJ025_1859_PJ025	0.109708	Differentiated	0.142994	0.147426	Differentiated
PJ025_1860_PJ025	0.107469	Differentiated	0.140049	0.141999	Differentiated
PJ025_1862_PJ025	0.0786021	Differentiated	0.102065	0.126974	Differentiated
PJ025_1863_PJ025	0.155775	Differentiated	0.20361	0.514303	Multipotent
PJ025_1864_PJ025	0.0943195	Differentiated	0.122746	0.0830223	Differentiated
PJ025_1866_PJ025	0.396589	Oligopotent	0.520475	0.584227	Multipotent
PJ025_1867_PJ025	0.116117	Differentiated	0.151427	0.129509	Differentiated
PJ025_1870_PJ025	0.0756142	Differentiated	0.0981335	0.0398305	Differentiated
PJ025_1872_PJ025	0.119343	Differentiated	0.155673	0.0184704	Differentiated
PJ025_1873_PJ025	0.0822755	Differentiated	0.106899	0.0851274	Differentiated
PJ025_1874_PJ025	0.205226	Unipotent	0.268678	0.399444	Oligopotent
PJ025_1875_PJ025	0.0538155	Differentiated	0.0694506	0.0543167	Differentiated
PJ025_1877_PJ025	0.0856925	Differentiated	0.111395	0.0845358	Differentiated
PJ025_1878_PJ025	0.054071	Differentiated	0.0697868	0.0416606	Differentiated
PJ025_1879_PJ025	0.337455	Oligopotent	0.442667	0.52066	Multipotent
PJ025_1880_PJ025	0.0560208	Differentiated	0.0723523	0.0635746	Differentiated
PJ025_1881_PJ025	0.369212	Oligopotent	0.484453	0.354259	Oligopotent
PJ025_1882_PJ025	0.0572718	Differentiated	0.0739985	0.0576506	Differentiated
PJ025_1883_PJ025	0.200565	Unipotent	0.262545	0.402867	Oligopotent
PJ025_1885_PJ025	0.249196	Unipotent	0.326534	0.155565	Differentiated
PJ025_1887_PJ025	0.0911542	Differentiated	0.118581	0.108671	Differentiated
PJ025_1888_PJ025	0.0934555	Differentiated	0.121609	0.140827	Differentiated
PJ025_1889_PJ025	0.0842436	Differentiated	0.109488	0.125346	Differentiated
PJ025_1890_PJ025	0.307146	Unipotent	0.402786	0.433333	Oligopotent
PJ025_1891_PJ025	0.0773747	Differentiated	0.10045	0.106825	Differentiated
PJ025_1894_PJ025	0.0760373	Differentiated	0.0986902	0.0714422	Differentiated
PJ025_1895_PJ025	0.117804	Differentiated	0.153647	0.0888841	Differentiated
PJ025_1897_PJ025	0.0840467	Differentiated	0.109229	0.0201623	Differentiated
PJ025_1899_PJ025	0.15077	Differentiated	0.197025	0.0688432	Differentiated
PJ025_1901_PJ025	0.374351	Oligopotent	0.491214	0.61002	Multipotent
PJ025_1902_PJ025	0.0904577	Differentiated	0.117665	0.0685595	Differentiated
PJ025_1906_PJ025	0.0624951	Differentiated	0.0808713	0.0727056	Differentiated
PJ025_1908_PJ025	0.111428	Differentiated	0.145258	0.074098	Differentiated
PJ025_1909_PJ025	0.0864879	Differentiated	0.112441	0.0826634	Differentiated
PJ025_1910_PJ025	0.124958	Differentiated	0.163061	0.129919	Differentiated
PJ025_1911_PJ025	0.150618	Differentiated	0.196824	0.511247	Multipotent
PJ025_1912_PJ025	0.0863697	Differentiated	0.112286	0.0978963	Differentiated
PJ025_1914_PJ025	0.0668054	Differentiated	0.0865428	0.0671868	Differentiated
PJ025_1915_PJ025	0.0631813	Differentiated	0.0817742	0.0801512	Differentiated
PJ025_1916_PJ025	0.151416	Differentiated	0.197874	0.0710355	Differentiated
PJ025_1917_PJ025	0.0650501	Differentiated	0.0842332	0.0424921	Differentiated
PJ025_1918_PJ025	0.0365581	Differentiated	0.0467431	0.0240091	Differentiated
PJ025_1920_PJ025	0.0774473	Differentiated	0.100546	0.0276928	Differentiated
PJ025_1921_PJ025	0.245664	Unipotent	0.321887	0.118311	Differentiated
PJ025_1922_PJ025	0.153291	Differentiated	0.200341	0.163221	Differentiated
PJ025_1924_PJ025	0.0711825	Differentiated	0.0923023	0.0666092	Differentiated
PJ025_1925_PJ025	0.0636239	Differentiated	0.0823565	0.0170529	Differentiated
PJ025_1926_PJ025	0.122164	Differentiated	0.159384	0.156027	Differentiated
PJ025_1929_PJ025	0.101114	Differentiated	0.131686	0.0886914	Differentiated
PJ025_1930_PJ025	0.0850821	Differentiated	0.110592	0.106541	Differentiated
PJ025_1931_PJ025	0.113303	Differentiated	0.147724	0.0884468	Differentiated
PJ025_1932_PJ025	0.0701569	Differentiated	0.0909527	0.0635468	Differentiated
PJ025_1933_PJ025	0.0819127	Differentiated	0.106421	0.0704613	Differentiated
PJ025_1934_PJ025	0.105449	Differentiated	0.13739	0.145492	Differentiated
PJ025_1939_PJ025	0.151426	Differentiated	0.197887	0.0350991	Differentiated
PJ025_1940_PJ025	0.0958313	Differentiated	0.124735	0.10497	Differentiated
PJ025_1941_PJ025	0.130762	Differentiated	0.170697	0.0723036	Differentiated
PJ025_1943_PJ025	0.0889699	Differentiated	0.115707	0.127357	Differentiated
PJ025_1944_PJ025	0.0769079	Differentiated	0.0998358	0.0839315	Differentiated
PJ025_1945_PJ025	0.0764921	Differentiated	0.0992887	0.0612738	Differentiated
PJ025_1946_PJ025	0.0673572	Differentiated	0.0872689	0.0927371	Differentiated
PJ025_1947_PJ025	0.061276	Differentiated	0.0792672	0.0877282	Differentiated
PJ025_1948_PJ025	0.080697	Differentiated	0.104821	0.0353273	Differentiated
PJ025_1950_PJ025	0.121862	Differentiated	0.158987	0.349462	Oligopotent
PJ025_1951_PJ025	0.0678336	Differentiated	0.0878958	0.0182777	Differentiated
PJ025_1952_PJ025	0.090008	Differentiated	0.117073	0.131128	Differentiated
PJ025_1953_PJ025	0.0783297	Differentiated	0.101707	0.0208632	Differentiated
PJ025_1955_PJ025	0.0736354	Differentiated	0.0955298	0.0800316	Differentiated
PJ025_1956_PJ025	0.125496	Differentiated	0.163769	0.0820413	Differentiated
PJ025_1957_PJ025	0.21534	Unipotent	0.281987	0.512883	Multipotent
PJ025_1959_PJ025	0.313845	Unipotent	0.411599	0.547529	Multipotent
PJ025_1960_PJ025	0.0995108	Differentiated	0.129577	0.0820209	Differentiated
PJ025_1961_PJ025	0.0553148	Differentiated	0.0714233	0.110091	Differentiated
PJ025_1963_PJ025	0.0823413	Differentiated	0.106985	0.0892669	Differentiated
PJ025_1964_PJ025	0.0617551	Differentiated	0.0798976	0.0401917	Differentiated
PJ025_1965_PJ025	0.456302	Oligopotent	0.599047	0.414516	Oligopotent
PJ025_1967_PJ025	0.0538522	Differentiated	0.0694989	0.0117276	Differentiated
PJ025_1968_PJ025	0.147319	Differentiated	0.192483	0.149087	Differentiated
PJ025_1969_PJ025	0.0788947	Differentiated	0.10245	0.097746	Differentiated
PJ025_1971_PJ025	0.0726913	Differentiated	0.0942876	0.0551669	Differentiated
PJ025_1973_PJ025	0.0297382	Differentiated	0.0377694	0.00401953	Differentiated
PJ025_1975_PJ025	0.426347	Oligopotent	0.559631	0.392037	Oligopotent
PJ025_1976_PJ025	0.152691	Differentiated	0.199552	0.161164	Differentiated
PJ025_1978_PJ025	0.0694478	Differentiated	0.0900198	0.0783329	Differentiated
PJ025_1979_PJ025	0.0940443	Differentiated	0.122384	0.112893	Differentiated
PJ025_1980_PJ025	0.0586205	Differentiated	0.0757731	0.0493854	Differentiated
PJ025_1981_PJ025	0.0583678	Differentiated	0.0754405	0.0407215	Differentiated
PJ025_1983_PJ025	0.0754611	Differentiated	0.097932	0.115585	Differentiated
PJ025_1985_PJ025	0.0634476	Differentiated	0.0821245	0.0244862	Differentiated
PJ025_1986_PJ025	0.0530714	Differentiated	0.0684715	0.109666	Differentiated
PJ025_1987_PJ025	0.0617879	Differentiated	0.0799407	0.01481	Differentiated
PJ025_1988_PJ025	0.104697	Differentiated	0.136402	0.150876	Differentiated
PJ025_1990_PJ025	0.384802	Oligopotent	0.504966	0.526176	Multipotent
PJ025_1991_PJ025	0.140871	Differentiated	0.183999	0.140442	Differentiated
PJ025_1992_PJ025	0.0756146	Differentiated	0.0981341	0.0478255	Differentiated
PJ025_1993_PJ025	0.132859	Differentiated	0.173457	0.154205	Differentiated
PJ025_1996_PJ025	0.0714569	Differentiated	0.0926634	0.0963659	Differentiated
PJ025_1997_PJ025	0.394604	Oligopotent	0.517864	0.351296	Oligopotent
PJ025_1998_PJ025	0.144699	Differentiated	0.189036	0.162408	Differentiated
PJ025_2000_PJ025	0.10961	Differentiated	0.142865	0.0813535	Differentiated
PJ025_2001_PJ025	0.0623357	Differentiated	0.0806616	0.0864305	Differentiated
PJ025_2002_PJ025	0.0794036	Differentiated	0.10312	0.0571345	Differentiated
PJ025_2005_PJ025	0.104854	Differentiated	0.136608	0.0758924	Differentiated
PJ025_2010_PJ025	0.0790464	Differentiated	0.10265	0.0761691	Differentiated
PJ025_2011_PJ025	0.0715223	Differentiated	0.0927494	0.0378505	Differentiated
PJ025_2012_PJ025	0.062485	Differentiated	0.0808579	0.042025	Differentiated
PJ025_2015_PJ025	0.0709941	Differentiated	0.0920544	0.128528	Differentiated
PJ025_2017_PJ025	0.123748	Differentiated	0.161468	0.510838	Multipotent
PJ025_2018_PJ025	0.0342479	Differentiated	0.0437033	0.0505948	Differentiated
PJ025_2019_PJ025	0.0688447	Differentiated	0.0892262	0.0698631	Differentiated
PJ025_2020_PJ025	0.1128	Differentiated	0.147063	0.0854346	Differentiated
PJ025_2022_PJ025	0.084288	Differentiated	0.109547	0.0946395	Differentiated
PJ025_2024_PJ025	0.0667966	Differentiated	0.0865313	0.110967	Differentiated
PJ025_2026_PJ025	0.231661	Unipotent	0.303462	0.125905	Differentiated
PJ025_2028_PJ025	0.10573	Differentiated	0.13776	0.0564947	Differentiated
PJ025_2031_PJ025	0.0635191	Differentiated	0.0822186	0.0619443	Differentiated
PJ025_2034_PJ025	0.0792391	Differentiated	0.102903	0.118239	Differentiated
PJ025_2036_PJ025	0.0853447	Differentiated	0.110937	0.0685951	Differentiated
PJ025_2038_PJ025	0.0495319	Differentiated	0.0638141	0.0434427	Differentiated
PJ025_2039_PJ025	0.231547	Unipotent	0.303311	0.236111	Unipotent
PJ025_2040_PJ025	0.0938269	Differentiated	0.122098	0.103263	Differentiated
PJ025_2041_PJ025	0.0828744	Differentiated	0.107687	0.040859	Differentiated
PJ025_2044_PJ025	0.0763727	Differentiated	0.0991315	0.0526405	Differentiated
PJ025_2045_PJ025	0.0760753	Differentiated	0.0987402	0.0718586	Differentiated
PJ025_2046_PJ025	0.0898153	Differentiated	0.116819	0.104066	Differentiated
PJ025_2047_PJ025	0.101253	Differentiated	0.131869	0.109532	Differentiated
PJ025_2048_PJ025	0.0755411	Differentiated	0.0980374	0.0881185	Differentiated
PJ025_2049_PJ025	0.126883	Differentiated	0.165593	0.134869	Differentiated
PJ025_2050_PJ025	0.0512135	Differentiated	0.0660268	0.0259195	Differentiated
PJ025_2051_PJ025	0.0657688	Differentiated	0.0851789	0.0477318	Differentiated
PJ025_2052_PJ025	0.0884896	Differentiated	0.115075	0.0756053	Differentiated
PJ025_2054_PJ025	0.116346	Differentiated	0.151729	0.13946	Differentiated
PJ025_2056_PJ025	0.0966655	Differentiated	0.125833	0.0463681	Differentiated
PJ025_2058_PJ025	0.0597034	Differentiated	0.0771979	0.0477532	Differentiated
PJ025_2059_PJ025	0.104125	Differentiated	0.135649	0.109388	Differentiated
PJ025_2060_PJ025	0.0873013	Differentiated	0.113512	0.14495	Differentiated
PJ025_2062_PJ025	0.0592817	Differentiated	0.0766431	0.0454744	Differentiated
PJ025_2063_PJ025	0.244833	Unipotent	0.320794	0.376344	Oligopotent
PJ025_2064_PJ025	0.0728798	Differentiated	0.0945356	0.0854886	Differentiated
PJ025_2065_PJ025	0.0535621	Differentiated	0.0691171	0.0160382	Differentiated
PJ025_2069_PJ025	0.0922784	Differentiated	0.12006	0.0901715	Differentiated
PJ025_2070_PJ025	0.270452	Unipotent	0.354503	0.0988437	Differentiated
PJ025_2072_PJ025	0.123447	Differentiated	0.161072	0.154249	Differentiated
PJ025_2073_PJ025	0.0598496	Differentiated	0.0773903	0.0150027	Differentiated
PJ025_2074_PJ025	0.0887292	Differentiated	0.11539	0.0629403	Differentiated
PJ025_2075_PJ025	0.11416	Differentiated	0.148852	0.130666	Differentiated
PJ025_2077_PJ025	0.0834079	Differentiated	0.108389	0.0812078	Differentiated
PJ025_2078_PJ025	0.185663	Unipotent	0.242937	0.162645	Differentiated
PJ025_2079_PJ025	0.123884	Differentiated	0.161648	0.0846572	Differentiated
PJ025_2080_PJ025	0.10305	Differentiated	0.134234	0.108992	Differentiated
PJ025_2081_PJ025	0.125293	Differentiated	0.163502	0.337037	Oligopotent
PJ025_2086_PJ025	0.0951849	Differentiated	0.123885	0.0772046	Differentiated
PJ025_2087_PJ025	0.125614	Differentiated	0.163924	0.0212221	Differentiated
PJ025_2088_PJ025	0.304079	Unipotent	0.39875	0.134415	Differentiated
PJ025_2089_PJ025	0.0530647	Differentiated	0.0684626	0.0280814	Differentiated
PJ025_2092_PJ025	0.346978	Oligopotent	0.455197	0.148205	Differentiated
PJ025_2093_PJ025	0.183117	Unipotent	0.239587	0.119613	Differentiated
PJ025_2094_PJ025	0.0943114	Differentiated	0.122736	0.0859204	Differentiated
PJ025_2095_PJ025	0.111668	Differentiated	0.145573	0.124486	Differentiated
PJ025_2096_PJ025	0.0944967	Differentiated	0.122979	0.0926404	Differentiated
PJ025_2097_PJ025	0.063867	Differentiated	0.0826765	0.0411283	Differentiated
PJ025_2098_PJ025	0.0814603	Differentiated	0.105826	0.0805819	Differentiated
PJ025_2099_PJ025	0.069362	Differentiated	0.0899068	0.0819851	Differentiated
PJ025_2100_PJ025	0.131335	Differentiated	0.171452	0.12439	Differentiated
PJ025_2101_PJ025	0.0879302	Differentiated	0.114339	0.127435	Differentiated
PJ025_2102_PJ025	0.0849575	Differentiated	0.110428	0.10891	Differentiated
PJ025_2103_PJ025	0.0698697	Differentiated	0.0905748	0.0516544	Differentiated
PJ025_2104_PJ025	0.0721149	Differentiated	0.0935291	0.0861148	Differentiated
PJ025_2105_PJ025	0.097414	Differentiated	0.126818	0.157551	Differentiated
PJ025_2106_PJ025	0.0779207	Differentiated	0.101168	0.0884225	Differentiated
PJ025_2107_PJ025	0.125126	Differentiated	0.163282	0.0789867	Differentiated
PJ025_2108_PJ025	0.0735951	Differentiated	0.0954768	0.043774	Differentiated
PJ025_2110_PJ025	0.231005	Unipotent	0.302598	0.107759	Differentiated
PJ025_2111_PJ025	0.0757834	Differentiated	0.0983562	0.103848	Differentiated
PJ025_2112_PJ025	0.0794739	Differentiated	0.103212	0.0223243	Differentiated
PJ025_2115_PJ025	0.12744	Differentiated	0.166327	0.137986	Differentiated
PJ025_2116_PJ025	0.290872	Unipotent	0.381372	0.160743	Differentiated
PJ025_2118_PJ025	0.0758435	Differentiated	0.0984353	0.12255	Differentiated
PJ025_2119_PJ025	0.0752781	Differentiated	0.0976914	0.0831997	Differentiated
PJ025_2121_PJ025	0.0736865	Differentiated	0.095597	0.0226846	Differentiated
PJ025_2122_PJ025	0.122663	Differentiated	0.160041	0.107234	Differentiated
PJ025_2124_PJ025	0.120998	Differentiated	0.15785	0.090535	Differentiated
PJ025_2125_PJ025	0.0586003	Differentiated	0.0757465	0.0455137	Differentiated
PJ025_2127_PJ025	0.383915	Oligopotent	0.503799	0.600204	Multipotent
PJ025_2128_PJ025	0.0776975	Differentiated	0.100875	0.0659105	Differentiated
PJ025_2129_PJ025	0.076865	Differentiated	0.0997794	0.0794574	Differentiated
PJ025_2130_PJ025	0.0799126	Differentiated	0.103789	0.110407	Differentiated
PJ025_2131_PJ025	0.0435093	Differentiated	0.0558895	0.0473969	Differentiated
PJ025_2132_PJ025	0.0481374	Differentiated	0.0619793	0.0308	Differentiated
PJ025_2133_PJ025	0.0826346	Differentiated	0.107371	0.123433	Differentiated
PJ025_2135_PJ025	0.0718994	Differentiated	0.0932455	0.0648108	Differentiated
PJ025_2136_PJ025	0.333811	Oligopotent	0.437871	0.530592	Multipotent
PJ025_2139_PJ025	0.0873765	Differentiated	0.11361	0.112253	Differentiated
PJ025_2140_PJ025	0.0603486	Differentiated	0.0780469	0.072806	Differentiated
PJ025_2141_PJ025	0.192351	Unipotent	0.251737	0.364444	Oligopotent
PJ025_2142_PJ025	0.0352994	Differentiated	0.0450869	0.00626855	Differentiated
PJ025_2143_PJ025	0.2603	Unipotent	0.341145	0.13786	Differentiated
PJ025_2144_PJ025	0.128237	Differentiated	0.167375	0.136156	Differentiated
PJ025_2145_PJ025	0.222872	Unipotent	0.291897	0.139703	Differentiated
PJ025_2146_PJ025	0.0818123	Differentiated	0.106289	0.06314	Differentiated
PJ025_2148_PJ025	0.0595962	Differentiated	0.0770568	0.0234712	Differentiated
PJ025_2149_PJ025	0.135567	Differentiated	0.177019	0.360445	Oligopotent
PJ025_2151_PJ025	0.0641	Differentiated	0.0829831	0.053027	Differentiated
PJ025_2154_PJ025	0.0720751	Differentiated	0.0934768	0.0537254	Differentiated
PJ025_2160_PJ025	0.117466	Differentiated	0.153202	0.127644	Differentiated
PJ025_2161_PJ025	0.359932	Oligopotent	0.472241	0.153136	Differentiated
PJ025_2162_PJ025	0.106957	Differentiated	0.139374	0.123218	Differentiated
PJ025_2163_PJ025	0.119645	Differentiated	0.156069	0.0575414	Differentiated
PJ025_2167_PJ025	0.239178	Unipotent	0.313352	0.537743	Multipotent
PJ025_2168_PJ025	0.0720696	Differentiated	0.0934695	0.0742655	Differentiated
PJ025_2169_PJ025	0.0775997	Differentiated	0.100746	0.0591918	Differentiated
PJ025_2170_PJ025	0.149881	Differentiated	0.195855	0.0956028	Differentiated
PJ025_2171_PJ025	0.0633769	Differentiated	0.0820316	0.0212797	Differentiated
PJ025_2172_PJ025	0.101528	Differentiated	0.132232	0.0802118	Differentiated
PJ025_2173_PJ025	0.1213	Differentiated	0.158248	0.5	Multipotent
PJ025_2174_PJ025	0.0523703	Differentiated	0.067549	0.0532587	Differentiated
PJ025_2175_PJ025	0.0446247	Differentiated	0.0573572	0.0326586	Differentiated
PJ025_2177_PJ025	0.0655666	Differentiated	0.0849127	0.114148	Differentiated
PJ025_2178_PJ025	0.142507	Differentiated	0.186152	0.133921	Differentiated
PJ025_2180_PJ025	0.0685985	Differentiated	0.0889022	0.0601953	Differentiated
PJ025_2182_PJ025	0.101975	Differentiated	0.13282	0.064743	Differentiated
PJ025_2184_PJ025	0.0703448	Differentiated	0.0912	0.0677258	Differentiated
PJ025_2186_PJ025	0.0395029	Differentiated	0.0506179	0.0247534	Differentiated
PJ025_2187_PJ025	0.0608907	Differentiated	0.0787602	0.0155084	Differentiated
PJ025_2189_PJ025	0.123582	Differentiated	0.16125	0.0389885	Differentiated
PJ025_2192_PJ025	0.107107	Differentiated	0.139572	0.120599	Differentiated
PJ025_2194_PJ025	0.0574471	Differentiated	0.074229	0.0180489	Differentiated
PJ025_2195_PJ025	0.133626	Differentiated	0.174466	0.0600981	Differentiated
PJ025_2196_PJ025	0.050385	Differentiated	0.0649367	0.031402	Differentiated
PJ025_2197_PJ025	0.0420522	Differentiated	0.0539723	0.0717533	Differentiated
PJ025_2198_PJ025	0.0741376	Differentiated	0.0961906	0.0578876	Differentiated
PJ025_2201_PJ025	0.133724	Differentiated	0.174595	0.157431	Differentiated
PJ025_2202_PJ025	0.131672	Differentiated	0.171895	0.351481	Oligopotent
PJ025_2203_PJ025	0.0840264	Differentiated	0.109202	0.102706	Differentiated
PJ025_2204_PJ025	0.0430501	Differentiated	0.0552853	0.0111496	Differentiated
PJ025_2205_PJ025	0.0556282	Differentiated	0.0718357	0.083224	Differentiated
PJ025_2207_PJ025	0.0871755	Differentiated	0.113346	0.0733615	Differentiated
PJ025_2211_PJ025	0.0685327	Differentiated	0.0888156	0.084075	Differentiated
PJ025_2213_PJ025	0.0821478	Differentiated	0.106731	0.0784628	Differentiated
PJ025_2214_PJ025	0.107767	Differentiated	0.14044	0.0741874	Differentiated
PJ025_2215_PJ025	0.0872071	Differentiated	0.113388	0.103048	Differentiated
PJ025_2217_PJ025	0.0817268	Differentiated	0.106177	0.089462	Differentiated
PJ025_2218_PJ025	0.0875564	Differentiated	0.113847	0.0615557	Differentiated
PJ025_2219_PJ025	0.113917	Differentiated	0.148532	0.107836	Differentiated
PJ025_2220_PJ025	0.0867812	Differentiated	0.112827	0.132148	Differentiated
PJ025_2221_PJ025	0.112602	Differentiated	0.146802	0.151592	Differentiated
PJ025_2222_PJ025	0.109586	Differentiated	0.142834	0.135819	Differentiated
PJ025_2224_PJ025	0.0896416	Differentiated	0.116591	0.075725	Differentiated
PJ025_2225_PJ025	0.135706	Differentiated	0.177204	0.136933	Differentiated
PJ025_2226_PJ025	0.0714679	Differentiated	0.0926778	0.0576849	Differentiated
PJ025_2227_PJ025	0.301112	Unipotent	0.394846	0.154915	Differentiated
PJ025_2228_PJ025	0.0715779	Differentiated	0.0928225	0.0207822	Differentiated
PJ025_2230_PJ025	0.106235	Differentiated	0.138425	0.116407	Differentiated
PJ025_2231_PJ025	0.257342	Unipotent	0.337253	0.128941	Differentiated
PJ025_2233_PJ025	0.0966256	Differentiated	0.125781	0.133147	Differentiated
PJ025_2234_PJ025	0.0790227	Differentiated	0.102618	0.0686669	Differentiated
PJ025_2235_PJ025	0.114294	Differentiated	0.149028	0.149569	Differentiated
PJ025_2237_PJ025	0.240789	Unipotent	0.315473	0.382079	Oligopotent
PJ025_2238_PJ025	0.120481	Differentiated	0.157169	0.146772	Differentiated
PJ025_2239_PJ025	0.257212	Unipotent	0.337082	0.57052	Multipotent
PJ025_2240_PJ025	0.45357	Oligopotent	0.595452	0.610477	Multipotent
PJ025_2241_PJ025	0.102168	Differentiated	0.133074	0.0739688	Differentiated
PJ025_2242_PJ025	0.0881884	Differentiated	0.114679	0.120921	Differentiated
PJ025_2243_PJ025	0.0720603	Differentiated	0.0934573	0.0711791	Differentiated
PJ025_2244_PJ025	0.0317493	Differentiated	0.0404157	0.0128261	Differentiated
PJ025_2245_PJ025	0.0645344	Differentiated	0.0835546	0.00630931	Differentiated
PJ025_2246_PJ025	0.0834999	Differentiated	0.10851	0.0772725	Differentiated
PJ025_2248_PJ025	0.114572	Differentiated	0.149395	0.0437011	Differentiated
PJ025_2249_PJ025	0.0768976	Differentiated	0.0998223	0.0891249	Differentiated
PJ025_2250_PJ025	0.0921197	Differentiated	0.119852	0.0836204	Differentiated
PJ025_2251_PJ025	0.0923955	Differentiated	0.120215	0.0116554	Differentiated
PJ025_2254_PJ025	0.133803	Differentiated	0.174699	0.13448	Differentiated
PJ025_2255_PJ025	0.178363	Unipotent	0.233332	0.120011	Differentiated
PJ025_2256_PJ025	0.0937116	Differentiated	0.121946	0.0912681	Differentiated
PJ025_2258_PJ025	0.235715	Unipotent	0.308796	0.12695	Differentiated
PJ025_2261_PJ025	0.330415	Unipotent	0.433402	0.656105	Multipotent
PJ025_2263_PJ025	0.0310089	Differentiated	0.0394414	0.0138227	Differentiated
PJ025_2265_PJ025	0.0864134	Differentiated	0.112343	0.0553402	Differentiated
PJ025_2266_PJ025	0.0987704	Differentiated	0.128603	0.0978477	Differentiated
PJ025_2268_PJ025	0.0365595	Differentiated	0.046745	0.0439484	Differentiated
PJ025_2269_PJ025	0.364744	Oligopotent	0.478573	0.116638	Differentiated
PJ025_2271_PJ025	0.0986299	Differentiated	0.128418	0.0612628	Differentiated
PJ025_2275_PJ025	0.0736916	Differentiated	0.0956038	0.108099	Differentiated
PJ025_2276_PJ025	0.131088	Differentiated	0.171127	0.0697394	Differentiated
PJ025_2277_PJ025	0.0714594	Differentiated	0.0926666	0.0496797	Differentiated
PJ025_2279_PJ025	0.063393	Differentiated	0.0820528	0.0631893	Differentiated
PJ025_2280_PJ025	0.140932	Differentiated	0.184079	0.121562	Differentiated
PJ025_2281_PJ025	0.135376	Differentiated	0.176769	0.514104	Multipotent
PJ025_2284_PJ025	0.118516	Differentiated	0.154585	0.115702	Differentiated
PJ025_2285_PJ025	0.214361	Unipotent	0.280698	0.156379	Differentiated
PJ025_2286_PJ025	0.0615488	Differentiated	0.0796262	0.0252636	Differentiated
PJ025_2289_PJ025	0.135742	Differentiated	0.177251	0.128522	Differentiated
PJ025_2291_PJ025	0.0774207	Differentiated	0.100511	0.0700067	Differentiated
PJ025_2292_PJ025	0.0985623	Differentiated	0.128329	0.114772	Differentiated
PJ025_2293_PJ025	0.297623	Unipotent	0.390255	0.575201	Multipotent
PJ025_2294_PJ025	0.0908865	Differentiated	0.118229	0.0901958	Differentiated
PJ025_2295_PJ025	0.086644	Differentiated	0.112647	0.0907624	Differentiated
PJ025_2296_PJ025	0.0637151	Differentiated	0.0824766	0.0384298	Differentiated
PJ025_2297_PJ025	0.107905	Differentiated	0.140621	0.128474	Differentiated
PJ025_2298_PJ025	0.0628585	Differentiated	0.0813494	0.0209267	Differentiated
PJ025_2300_PJ025	0.0824475	Differentiated	0.107125	0.0863555	Differentiated
PJ025_2301_PJ025	0.154632	Differentiated	0.202106	0.371915	Oligopotent
PJ025_2304_PJ025	0.0580947	Differentiated	0.0750812	0.0496698	Differentiated
PJ025_2305_PJ025	0.108968	Differentiated	0.142021	0.0730627	Differentiated
PJ025_2306_PJ025	0.110162	Differentiated	0.143591	0.0712481	Differentiated
PJ025_2307_PJ025	0.0943162	Differentiated	0.122742	0.107306	Differentiated
PJ025_2309_PJ025	0.0981421	Differentiated	0.127776	0.121016	Differentiated
PJ025_2310_PJ025	0.0728002	Differentiated	0.0944308	0.0193132	Differentiated
PJ025_2311_PJ025	0.0904728	Differentiated	0.117685	0.0748397	Differentiated
PJ025_2312_PJ025	0.0747079	Differentiated	0.096941	0.130906	Differentiated
PJ025_2314_PJ025	0.124438	Differentiated	0.162376	0.127775	Differentiated
PJ025_2315_PJ025	0.0592651	Differentiated	0.0766212	0.0443084	Differentiated
PJ025_2316_PJ025	0.365145	Oligopotent	0.479102	0.592571	Multipotent
PJ025_2317_PJ025	0.0770797	Differentiated	0.100062	0.147353	Differentiated
PJ025_2318_PJ025	0.0727118	Differentiated	0.0943145	0.0381626	Differentiated
PJ025_2323_PJ025	0.0726133	Differentiated	0.094185	0.0836825	Differentiated
PJ025_2324_PJ025	0.080855	Differentiated	0.105029	0.101599	Differentiated
PJ025_2326_PJ025	0.0792361	Differentiated	0.102899	0.0716854	Differentiated
PJ025_2327_PJ025	0.111852	Differentiated	0.145816	0.117444	Differentiated
PJ025_2328_PJ025	0.0860349	Differentiated	0.111845	0.093765	Differentiated
PJ025_2329_PJ025	0.0558171	Differentiated	0.0720843	0.0287531	Differentiated
PJ025_2330_PJ025	0.127684	Differentiated	0.166648	0.343519	Oligopotent
PJ025_2333_PJ025	0.0606815	Differentiated	0.0784849	0.0501962	Differentiated
PJ025_2334_PJ025	0.0378867	Differentiated	0.0484913	0.0611665	Differentiated
PJ025_2340_PJ025	0.0477888	Differentiated	0.0615206	0.0656215	Differentiated
PJ025_2341_PJ025	0.124684	Differentiated	0.162701	0.157934	Differentiated
PJ025_2343_PJ025	0.0837403	Differentiated	0.108826	0.080865	Differentiated
PJ025_2344_PJ025	0.0911744	Differentiated	0.118608	0.0535458	Differentiated
PJ025_2345_PJ025	0.219778	Unipotent	0.287826	0.143267	Differentiated
PJ025_2346_PJ025	0.0807816	Differentiated	0.104933	0.0583731	Differentiated
PJ025_2348_PJ025	0.0843145	Differentiated	0.109581	0.116997	Differentiated
PJ025_2351_PJ025	0.0979871	Differentiated	0.127572	0.0854164	Differentiated
PJ025_2352_PJ025	0.297165	Unipotent	0.389652	0.165342	Differentiated
PJ025_2353_PJ025	0.0859607	Differentiated	0.111748	0.0548572	Differentiated
PJ025_2354_PJ025	0.0881849	Differentiated	0.114674	0.0564887	Differentiated
PJ025_2355_PJ025	0.177399	Unipotent	0.232064	0.0939652	Differentiated
PJ025_2357_PJ025	0.106911	Differentiated	0.139314	0.0729256	Differentiated
PJ025_2358_PJ025	0.0922494	Differentiated	0.120022	0.0638154	Differentiated
PJ025_2359_PJ025	0.0928065	Differentiated	0.120755	0.103838	Differentiated
PJ025_2361_PJ025	0.0525305	Differentiated	0.0677597	0.0304814	Differentiated
PJ025_2362_PJ025	0.0797995	Differentiated	0.103641	0.0801185	Differentiated
PJ025_2363_PJ025	0.0747019	Differentiated	0.0969331	0.0877117	Differentiated
PJ025_2365_PJ025	0.0807053	Differentiated	0.104832	0.0987654	Differentiated
PJ025_2366_PJ025	0.271212	Unipotent	0.355503	0.124739	Differentiated
PJ025_2369_PJ025	0.170472	Unipotent	0.222949	0.567739	Multipotent
PJ025_2371_PJ025	0.0668402	Differentiated	0.0865886	0.047349	Differentiated
PJ025_2372_PJ025	0.105824	Differentiated	0.137884	0.0784046	Differentiated
PJ025_2373_PJ025	0.284487	Unipotent	0.37297	0.571712	Multipotent
PJ025_2376_PJ025	0.0420148	Differentiated	0.0539231	0.0633793	Differentiated
PJ025_2377_PJ025	0.0722151	Differentiated	0.093661	0.0890037	Differentiated
PJ025_2378_PJ025	0.107471	Differentiated	0.140051	0.0868131	Differentiated
PJ025_2379_PJ025	0.06534	Differentiated	0.0846147	0.111882	Differentiated
PJ025_2381_PJ025	0.11769	Differentiated	0.153497	0.121926	Differentiated
PJ025_2382_PJ025	0.105741	Differentiated	0.137775	0.154297	Differentiated
PJ025_2383_PJ025	0.0711729	Differentiated	0.0922896	0.0891971	Differentiated
PJ025_2384_PJ025	0.0794177	Differentiated	0.103138	0.0712566	Differentiated
PJ025_2385_PJ025	0.0862198	Differentiated	0.112089	0.10307	Differentiated
PJ025_2386_PJ025	0.0682082	Differentiated	0.0883887	0.122045	Differentiated
PJ025_2387_PJ025	0.0987271	Differentiated	0.128546	0.0584212	Differentiated
PJ025_2389_PJ025	0.0527172	Differentiated	0.0680055	0.0706651	Differentiated
PJ025_2390_PJ025	0.0848011	Differentiated	0.110222	0.101079	Differentiated
PJ025_2391_PJ025	0.10684	Differentiated	0.139221	0.0954101	Differentiated
PJ025_2392_PJ025	0.0694012	Differentiated	0.0899584	0.0385683	Differentiated
PJ025_2393_PJ025	0.266685	Unipotent	0.349547	0.370185	Oligopotent
PJ025_2394_PJ025	0.105138	Differentiated	0.136981	0.105548	Differentiated
PJ025_2396_PJ025	0.0786535	Differentiated	0.102133	0.114391	Differentiated
PJ025_2401_PJ025	0.255489	Unipotent	0.334815	0.0936214	Differentiated
PJ025_2402_PJ025	0.0807425	Differentiated	0.104881	0.0808191	Differentiated
PJ025_2403_PJ025	0.0690301	Differentiated	0.0894701	0.0678715	Differentiated
PJ025_2404_PJ025	0.08056	Differentiated	0.104641	0.105201	Differentiated
PJ025_2405_PJ025	0.0604863	Differentiated	0.078228	0.116409	Differentiated
PJ025_2407_PJ025	0.247047	Unipotent	0.323707	0.577524	Multipotent
PJ025_2409_PJ025	0.360332	Oligopotent	0.472768	0.539134	Multipotent
PJ025_2410_PJ025	0.108562	Differentiated	0.141487	0.15754	Differentiated
PJ025_2411_PJ025	0.0391816	Differentiated	0.0501952	0.0395656	Differentiated
PJ025_2414_PJ025	0.100979	Differentiated	0.131509	0.104407	Differentiated
PJ025_2415_PJ025	0.0759145	Differentiated	0.0985286	0.0389032	Differentiated
PJ025_2416_PJ025	0.072615	Differentiated	0.0941871	0.02796	Differentiated
PJ025_2417_PJ025	0.0728899	Differentiated	0.0945489	0.0990945	Differentiated
PJ025_2418_PJ025	0.129283	Differentiated	0.168751	0.0673509	Differentiated
PJ025_2420_PJ025	0.367319	Oligopotent	0.481962	0.56544	Multipotent
PJ025_2422_PJ025	0.081935	Differentiated	0.10645	0.110896	Differentiated
PJ025_2423_PJ025	0.104506	Differentiated	0.136149	0.130569	Differentiated
PJ025_2424_PJ025	0.124159	Differentiated	0.162009	0.103024	Differentiated
PJ025_2426_PJ025	0.0898901	Differentiated	0.116918	0.152942	Differentiated
PJ025_2427_PJ025	0.154246	Differentiated	0.201598	0.0733035	Differentiated
PJ025_2428_PJ025	0.114012	Differentiated	0.148658	0.0537851	Differentiated
PJ025_2430_PJ025	0.0636198	Differentiated	0.0823511	0.0615071	Differentiated
PJ025_2433_PJ025	0.269555	Unipotent	0.353323	0.3561	Oligopotent
PJ025_2435_PJ025	0.056789	Differentiated	0.0733631	0.0209882	Differentiated
PJ025_2436_PJ025	0.05941	Differentiated	0.0768118	0.0565188	Differentiated
PJ025_2438_PJ025	0.0691213	Differentiated	0.0895901	0.0816115	Differentiated
PJ025_2441_PJ025	0.0853511	Differentiated	0.110945	0.119437	Differentiated
PJ025_2442_PJ025	0.187099	Unipotent	0.244826	0.360185	Oligopotent
PJ025_2443_PJ025	0.0819306	Differentiated	0.106445	0.0746961	Differentiated
PJ025_2444_PJ025	0.0577497	Differentiated	0.0746273	0.0612869	Differentiated
PJ025_2446_PJ025	0.0817087	Differentiated	0.106153	0.0598066	Differentiated
PJ025_2447_PJ025	0.0921812	Differentiated	0.119933	0.062163	Differentiated
PJ025_2451_PJ025	0.0665583	Differentiated	0.0862177	0.0273527	Differentiated
PJ025_2452_PJ025	0.0854835	Differentiated	0.11112	0.066414	Differentiated
PJ025_2453_PJ025	0.409625	Oligopotent	0.537629	0.394815	Oligopotent
PJ025_2454_PJ025	0.103265	Differentiated	0.134516	0.358781	Oligopotent
PJ025_2456_PJ025	0.114359	Differentiated	0.149115	0.357706	Oligopotent
PJ025_2457_PJ025	0.0945719	Differentiated	0.123078	0.102439	Differentiated
PJ025_2458_PJ025	0.0725089	Differentiated	0.0940475	0.0559409	Differentiated
PJ025_2462_PJ025	0.255727	Unipotent	0.335128	0.141719	Differentiated
PJ025_2463_PJ025	0.0717872	Differentiated	0.0930979	0.0632561	Differentiated
PJ025_2465_PJ025	0.107445	Differentiated	0.140017	0.135946	Differentiated
PJ025_2467_PJ025	0.0869354	Differentiated	0.11303	0.0701247	Differentiated
PJ025_2468_PJ025	0.126928	Differentiated	0.165653	0.116529	Differentiated
PJ025_2469_PJ025	0.0747166	Differentiated	0.0969525	0.043944	Differentiated
PJ025_2470_PJ025	0.0794498	Differentiated	0.10318	0.0458656	Differentiated
PJ025_2471_PJ025	0.0599709	Differentiated	0.0775499	0.038867	Differentiated
PJ025_2472_PJ025	0.0906199	Differentiated	0.117878	0.105919	Differentiated
PJ025_2475_PJ025	0.0710914	Differentiated	0.0921824	0.0325268	Differentiated
PJ025_2476_PJ025	0.0938575	Differentiated	0.122138	0.0850311	Differentiated
PJ025_2477_PJ025	0.0635235	Differentiated	0.0822244	0.0327265	Differentiated
PJ025_2478_PJ025	0.109241	Differentiated	0.14238	0.0516078	Differentiated
PJ025_2479_PJ025	0.043541	Differentiated	0.0559313	0.0356403	Differentiated
PJ025_2480_PJ025	0.0583581	Differentiated	0.0754278	0.0429967	Differentiated
PJ025_2481_PJ025	0.0512974	Differentiated	0.0661373	0.136806	Differentiated
PJ025_2482_PJ025	0.0620204	Differentiated	0.0802466	0.0900881	Differentiated
PJ025_2483_PJ025	0.0831118	Differentiated	0.107999	0.0998892	Differentiated
PJ025_2484_PJ025	0.0703747	Differentiated	0.0912394	0.0533642	Differentiated
PJ025_2485_PJ025	0.199922	Unipotent	0.261699	0.144775	Differentiated
PJ025_2487_PJ025	0.0847376	Differentiated	0.110138	0.0994076	Differentiated
PJ025_2489_PJ025	0.0623061	Differentiated	0.0806226	0.0567944	Differentiated
PJ025_2490_PJ025	0.278762	Unipotent	0.365437	0.519434	Multipotent
PJ025_2491_PJ025	0.100225	Differentiated	0.130517	0.111451	Differentiated
PJ025_2492_PJ025	0.114924	Differentiated	0.149857	0.124496	Differentiated
PJ025_2493_PJ025	0.182934	Unipotent	0.239346	0.0746244	Differentiated
PJ025_2494_PJ025	0.0489939	Differentiated	0.0631062	0.0120888	Differentiated
PJ025_2496_PJ025	0.0755733	Differentiated	0.0980797	0.0489091	Differentiated
PJ025_2499_PJ025	0.0964235	Differentiated	0.125515	0.144511	Differentiated
PJ025_2500_PJ025	0.111765	Differentiated	0.145701	0.115322	Differentiated
PJ025_2502_PJ025	0.121555	Differentiated	0.158583	0.111685	Differentiated
PJ025_2503_PJ025	0.0762401	Differentiated	0.0989571	0.0729243	Differentiated
PJ025_2505_PJ025	0.108424	Differentiated	0.141305	0.0729017	Differentiated
PJ025_2510_PJ025	0.190496	Unipotent	0.249296	0.150708	Differentiated
PJ025_2511_PJ025	0.0661425	Differentiated	0.0856705	0.0901604	Differentiated
PJ025_2513_PJ025	0.0648193	Differentiated	0.0839295	0.0863315	Differentiated
PJ025_2514_PJ025	0.0737662	Differentiated	0.0957018	0.0959661	Differentiated
PJ025_2516_PJ025	0.0942369	Differentiated	0.122637	0.126184	Differentiated
PJ025_2519_PJ025	0.0750342	Differentiated	0.0973703	0.0540961	Differentiated
PJ025_2520_PJ025	0.29722	Unipotent	0.389724	0.473835	Oligopotent
PJ025_2521_PJ025	0.0746079	Differentiated	0.0968095	0.087367	Differentiated
PJ025_2522_PJ025	0.0606486	Differentiated	0.0784416	0.0456688	Differentiated
PJ025_2523_PJ025	0.131173	Differentiated	0.171238	0.11954	Differentiated
PJ025_2526_PJ025	0.0971192	Differentiated	0.12643	0.122622	Differentiated
PJ025_2527_PJ025	0.0633312	Differentiated	0.0819714	0.0784871	Differentiated
PJ025_2528_PJ025	0.0321843	Differentiated	0.040988	0.00428272	Differentiated
PJ025_2529_PJ025	0.191819	Unipotent	0.251038	0.153053	Differentiated
PJ025_2530_PJ025	0.100598	Differentiated	0.131008	0.101686	Differentiated
PJ025_2531_PJ025	0.0612173	Differentiated	0.0791899	0.0252895	Differentiated
PJ025_2532_PJ025	0.0806321	Differentiated	0.104736	0.152694	Differentiated
PJ025_2533_PJ025	0.107731	Differentiated	0.140394	0.0848625	Differentiated
PJ025_2535_PJ025	0.0736523	Differentiated	0.095552	0.0798402	Differentiated
PJ025_2536_PJ025	0.102528	Differentiated	0.133547	0.13736	Differentiated
PJ025_2539_PJ025	0.0996193	Differentiated	0.12972	0.0731649	Differentiated
PJ025_2540_PJ025	0.105668	Differentiated	0.137678	0.111448	Differentiated
PJ025_2541_PJ025	0.260702	Unipotent	0.341673	0.152845	Differentiated
PJ025_2542_PJ025	0.0564045	Differentiated	0.0728572	0.0372638	Differentiated
PJ025_2544_PJ025	0.231734	Unipotent	0.303557	0.560787	Multipotent
PJ025_2545_PJ025	0.0972432	Differentiated	0.126593	0.121686	Differentiated
PJ025_2547_PJ025	0.357751	Oligopotent	0.469372	0.612634	Multipotent
PJ025_2549_PJ025	0.0658767	Differentiated	0.0853208	0.0510042	Differentiated
PJ025_2551_PJ025	0.12435	Differentiated	0.16226	0.122691	Differentiated
PJ025_2552_PJ025	0.0646725	Differentiated	0.0837364	0.0176093	Differentiated
PJ025_2553_PJ025	0.0729335	Differentiated	0.0946062	0.0463083	Differentiated
PJ025_2554_PJ025	0.130095	Differentiated	0.16982	0.144559	Differentiated
PJ025_2555_PJ025	0.112607	Differentiated	0.146809	0.145234	Differentiated
PJ025_2556_PJ025	0.0712915	Differentiated	0.0924456	0.0794683	Differentiated
PJ025_2559_PJ025	0.193807	Unipotent	0.253653	0.0369966	Differentiated
PJ025_2562_PJ025	0.102586	Differentiated	0.133623	0.119916	Differentiated
PJ025_2563_PJ025	0.0849084	Differentiated	0.110363	0.113079	Differentiated
PJ025_2565_PJ025	0.13126	Differentiated	0.171353	0.0880706	Differentiated
PJ025_2566_PJ025	0.0770234	Differentiated	0.0999878	0.0725428	Differentiated
PJ025_2569_PJ025	0.06596	Differentiated	0.0854304	0.0693541	Differentiated
PJ025_2570_PJ025	0.0705911	Differentiated	0.091524	0.0689161	Differentiated
PJ025_2572_PJ025	0.216831	Unipotent	0.283948	0.335766	Oligopotent
PJ025_2574_PJ025	0.10006	Differentiated	0.130299	0.0941579	Differentiated
PJ025_2576_PJ025	0.0744357	Differentiated	0.0965829	0.0774668	Differentiated
PJ025_2577_PJ025	0.080306	Differentiated	0.104307	0.0785482	Differentiated
PJ025_2580_PJ025	0.0581975	Differentiated	0.0752164	0.0323325	Differentiated
PJ025_2582_PJ025	0.0910628	Differentiated	0.118461	0.0904144	Differentiated
PJ025_2583_PJ025	0.0547249	Differentiated	0.0706472	0.0301462	Differentiated
PJ025_2584_PJ025	0.0787404	Differentiated	0.102247	0.0739544	Differentiated
PJ025_2585_PJ025	0.185165	Unipotent	0.242282	0.0676859	Differentiated
PJ025_2586_PJ025	0.0568618	Differentiated	0.073459	0.117427	Differentiated
PJ025_2587_PJ025	0.289482	Unipotent	0.379542	0.142971	Differentiated
PJ025_2588_PJ025	0.0760735	Differentiated	0.0987379	0.108719	Differentiated
PJ025_2593_PJ025	0.0871904	Differentiated	0.113366	0.128666	Differentiated
PJ025_2594_PJ025	0.0761441	Differentiated	0.0988308	0.0428266	Differentiated
PJ025_2596_PJ025	0.0798303	Differentiated	0.103681	0.0582527	Differentiated
PJ025_2597_PJ025	0.079019	Differentiated	0.102614	0.0799446	Differentiated
PJ025_2599_PJ025	0.0709977	Differentiated	0.092059	0.0647136	Differentiated
PJ025_2600_PJ025	0.0729715	Differentiated	0.0946563	0.106301	Differentiated
PJ025_2601_PJ025	0.0649281	Differentiated	0.0840727	0.0650051	Differentiated
PJ025_2602_PJ025	0.13981	Differentiated	0.182603	0.134796	Differentiated
PJ025_2603_PJ025	0.130486	Differentiated	0.170334	0.352972	Oligopotent
PJ025_2605_PJ025	0.0597043	Differentiated	0.0771991	0.0604139	Differentiated
PJ025_2607_PJ025	0.124512	Differentiated	0.162474	0.129845	Differentiated
PJ025_2609_PJ025	0.0921906	Differentiated	0.119945	0.0946655	Differentiated
PJ025_2610_PJ025	0.0527714	Differentiated	0.0680767	0.0252131	Differentiated
PJ025_2611_PJ025	0.0944786	Differentiated	0.122955	0.0542636	Differentiated
PJ025_2612_PJ025	0.0461456	Differentiated	0.0593585	0.00344532	Differentiated
PJ025_2613_PJ025	0.0500902	Differentiated	0.0645488	0.0574098	Differentiated
PJ025_2614_PJ025	0.25277	Unipotent	0.331236	0.111858	Differentiated
PJ025_2618_PJ025	0.278843	Unipotent	0.365545	0.100871	Differentiated
PJ025_2619_PJ025	0.281475	Unipotent	0.369007	0.129654	Differentiated
PJ025_2620_PJ025	0.0949403	Differentiated	0.123563	0.103678	Differentiated
PJ025_2621_PJ025	0.0807218	Differentiated	0.104854	0.0585416	Differentiated
PJ025_2622_PJ025	0.150255	Differentiated	0.196346	0.129354	Differentiated
PJ025_2623_PJ025	0.373392	Oligopotent	0.489952	0.366006	Oligopotent
PJ025_2624_PJ025	0.114283	Differentiated	0.149015	0.115542	Differentiated
PJ025_2625_PJ025	0.249149	Unipotent	0.326472	0.122863	Differentiated
PJ025_2626_PJ025	0.103645	Differentiated	0.135017	0.115855	Differentiated
PJ025_2627_PJ025	0.045968	Differentiated	0.0591247	0.0582831	Differentiated
PJ025_2629_PJ025	0.0441349	Differentiated	0.0567128	0.0451765	Differentiated
PJ025_2630_PJ025	0.0946175	Differentiated	0.123138	0.100612	Differentiated
PJ025_2631_PJ025	0.0921819	Differentiated	0.119934	0.0965164	Differentiated
PJ025_2632_PJ025	0.274387	Unipotent	0.359681	0.561963	Multipotent
PJ025_2633_PJ025	0.054287	Differentiated	0.070071	0.0581395	Differentiated
PJ025_2634_PJ025	0.203396	Unipotent	0.26627	0.5188	Multipotent
PJ025_2635_PJ025	0.0835498	Differentiated	0.108575	0.091492	Differentiated
PJ025_2642_PJ025	0.0909418	Differentiated	0.118302	0.079266	Differentiated
PJ025_2644_PJ025	0.361788	Oligopotent	0.474685	0.377998	Oligopotent
PJ025_2645_PJ025	0.0787097	Differentiated	0.102207	0.0621538	Differentiated
PJ025_2646_PJ025	0.0409887	Differentiated	0.0525729	0.0422193	Differentiated
PJ025_2647_PJ025	0.12689	Differentiated	0.165603	0.113784	Differentiated
PJ025_2650_PJ025	0.0719243	Differentiated	0.0932783	0.0913006	Differentiated
PJ025_2652_PJ025	0.061935	Differentiated	0.0801344	0.0536415	Differentiated
PJ025_2653_PJ025	0.104069	Differentiated	0.135575	0.0680297	Differentiated
PJ025_2655_PJ025	0.0786157	Differentiated	0.102083	0.0963011	Differentiated
PJ025_2657_PJ025	0.0693968	Differentiated	0.0899526	0.0783846	Differentiated
PJ025_2658_PJ025	0.0779763	Differentiated	0.101242	0.0653938	Differentiated
PJ025_2659_PJ025	0.128588	Differentiated	0.167837	0.126998	Differentiated
PJ025_2660_PJ025	0.117301	Differentiated	0.152986	0.132901	Differentiated
PJ025_2664_PJ025	0.0535509	Differentiated	0.0691024	0.0807928	Differentiated
PJ025_2666_PJ025	0.116897	Differentiated	0.152454	0.153039	Differentiated
PJ025_2667_PJ025	0.0386849	Differentiated	0.0495416	0.00775195	Differentiated
PJ025_2669_PJ025	0.0905676	Differentiated	0.117809	0.102235	Differentiated
PJ025_2670_PJ025	0.0713582	Differentiated	0.0925334	0.0883253	Differentiated
PJ025_2671_PJ025	0.0612714	Differentiated	0.0792612	0.114386	Differentiated
PJ025_2672_PJ025	0.0431348	Differentiated	0.0553968	0.0778304	Differentiated
PJ025_2673_PJ025	0.0673829	Differentiated	0.0873027	0.0619853	Differentiated
PJ025_2674_PJ025	0.0900449	Differentiated	0.117122	0.117878	Differentiated
PJ025_2675_PJ025	0.0871928	Differentiated	0.113369	0.0963173	Differentiated
PJ025_2677_PJ025	0.0838525	Differentiated	0.108974	0.102562	Differentiated
PJ025_2678_PJ025	0.0763721	Differentiated	0.0991308	0.0610461	Differentiated
PJ025_2679_PJ025	0.0674639	Differentiated	0.0874092	0.0954876	Differentiated
PJ025_2682_PJ025	0.142033	Differentiated	0.185528	0.158893	Differentiated
PJ025_2684_PJ025	0.227486	Unipotent	0.297968	0.158046	Differentiated
PJ025_2686_PJ025	0.0766222	Differentiated	0.0994598	0.112267	Differentiated
PJ025_2689_PJ025	0.0880374	Differentiated	0.11448	0.103581	Differentiated
PJ025_2690_PJ025	0.0536887	Differentiated	0.0692837	0.0643602	Differentiated
PJ025_2691_PJ025	0.0805425	Differentiated	0.104618	0.102998	Differentiated
PJ025_2692_PJ025	0.0360607	Differentiated	0.0460886	0.078192	Differentiated
PJ025_2693_PJ025	0.0766247	Differentiated	0.0994631	0.0570617	Differentiated
PJ025_2694_PJ025	0.0404184	Differentiated	0.0518226	0.0574339	Differentiated
PJ025_2696_PJ025	0.0748243	Differentiated	0.0970942	0.0702279	Differentiated
PJ025_2697_PJ025	0.0490416	Differentiated	0.063169	0.0352665	Differentiated
PJ025_2698_PJ025	0.0620665	Differentiated	0.0803074	0.0706894	Differentiated
PJ025_2700_PJ025	0.0847307	Differentiated	0.110129	0.12248	Differentiated
PJ025_2701_PJ025	0.0919699	Differentiated	0.119655	0.0808677	Differentiated
PJ025_2702_PJ025	0.0732717	Differentiated	0.0950513	0.103289	Differentiated
PJ025_2703_PJ025	0.0996089	Differentiated	0.129706	0.115557	Differentiated
PJ025_2704_PJ025	0.0817203	Differentiated	0.106168	0.0704852	Differentiated
PJ025_2708_PJ025	0.070679	Differentiated	0.0916397	0.0669203	Differentiated
PJ025_2709_PJ025	0.0687149	Differentiated	0.0890553	0.068163	Differentiated
PJ025_2711_PJ025	0.0618078	Differentiated	0.0799669	0.10851	Differentiated
PJ025_2712_PJ025	0.049011	Differentiated	0.0631288	0.0269951	Differentiated
PJ025_2714_PJ025	0.145937	Differentiated	0.190664	0.0481951	Differentiated
PJ025_2716_PJ025	0.0460263	Differentiated	0.0592015	0.0530511	Differentiated
PJ025_2717_PJ025	0.0709231	Differentiated	0.091961	0.093002	Differentiated
PJ025_2718_PJ025	0.0375911	Differentiated	0.0481023	0.0350289	Differentiated
PJ025_2719_PJ025	0.065491	Differentiated	0.0848133	0.100949	Differentiated
PJ025_2720_PJ025	0.0675021	Differentiated	0.0874596	0.0616481	Differentiated
PJ025_2723_PJ025	0.0602428	Differentiated	0.0779077	0.0311371	Differentiated
PJ025_2724_PJ025	0.0533192	Differentiated	0.0687975	0.0531992	Differentiated
PJ025_2725_PJ025	0.0622861	Differentiated	0.0805962	0.0702692	Differentiated
PJ025_2726_PJ025	0.274234	Unipotent	0.359479	0.421481	Oligopotent
PJ025_2727_PJ025	0.0803356	Differentiated	0.104346	0.106107	Differentiated
PJ025_2728_PJ025	0.0980079	Differentiated	0.127599	0.0899286	Differentiated
PJ025_2729_PJ025	0.0695555	Differentiated	0.0901614	0.0846492	Differentiated
PJ025_2731_PJ025	0.051484	Differentiated	0.0663828	0.0476121	Differentiated
PJ025_2733_PJ025	0.119306	Differentiated	0.155623	0.115178	Differentiated
PJ025_2734_PJ025	0.0961731	Differentiated	0.125185	0.0543274	Differentiated
PJ025_2735_PJ025	0.135051	Differentiated	0.176341	0.0114627	Differentiated
PJ025_2737_PJ025	0.064668	Differentiated	0.0837304	0.0893898	Differentiated
PJ025_2739_PJ025	0.12222	Differentiated	0.159458	0.134558	Differentiated
PJ025_2740_PJ025	0.0921342	Differentiated	0.119871	0.111111	Differentiated
PJ025_2741_PJ025	0.226302	Unipotent	0.29641	0.155059	Differentiated
PJ025_2742_PJ025	0.0563942	Differentiated	0.0728436	0.0595512	Differentiated
PJ025_2743_PJ025	0.109392	Differentiated	0.142579	0.0963734	Differentiated
PJ025_2744_PJ025	0.132568	Differentiated	0.173074	0.0844143	Differentiated
PJ025_2747_PJ025	0.0965755	Differentiated	0.125715	0.138275	Differentiated
PJ025_2751_PJ025	0.115975	Differentiated	0.15124	0.0805276	Differentiated
PJ025_2753_PJ025	0.33769	Oligopotent	0.442976	0.153087	Differentiated
PJ025_2755_PJ025	0.0695201	Differentiated	0.0901148	0.0706527	Differentiated
PJ025_2756_PJ025	0.0742402	Differentiated	0.0963256	0.0648351	Differentiated
PJ025_2759_PJ025	0.0569167	Differentiated	0.0735311	0.0911477	Differentiated
PJ025_2760_PJ025	0.253173	Unipotent	0.331767	0.0989166	Differentiated
PJ025_2761_PJ025	0.0968609	Differentiated	0.12609	0.104965	Differentiated
PJ025_2762_PJ025	0.417276	Oligopotent	0.547696	0.519468	Multipotent
PJ025_2763_PJ025	0.0832034	Differentiated	0.108119	0.0823981	Differentiated
PJ025_2764_PJ025	0.0982878	Differentiated	0.127968	0.113062	Differentiated
PJ025_2768_PJ025	0.0577686	Differentiated	0.0746521	0.0157897	Differentiated
PJ025_2769_PJ025	0.0933746	Differentiated	0.121503	0.342294	Oligopotent
PJ025_2772_PJ025	0.0572472	Differentiated	0.0739661	0.0621591	Differentiated
PJ025_2774_PJ025	0.059842	Differentiated	0.0773802	0.0372881	Differentiated
PJ025_2775_PJ025	0.101638	Differentiated	0.132376	0.137384	Differentiated
PJ025_2777_PJ025	0.0462102	Differentiated	0.0594434	0.00667053	Differentiated
PJ025_2779_PJ025	0.240586	Unipotent	0.315206	0.369355	Oligopotent
PJ025_2781_PJ025	0.0582442	Differentiated	0.0752779	0.0371327	Differentiated
PJ025_2785_PJ025	0.0921512	Differentiated	0.119893	0.0665607	Differentiated
PJ025_2786_PJ025	0.0691211	Differentiated	0.0895899	0.0324616	Differentiated
PJ025_2791_PJ025	0.114944	Differentiated	0.149884	0.1415	Differentiated
PJ025_2792_PJ025	0.0966455	Differentiated	0.125807	0.106302	Differentiated
PJ025_2793_PJ025	0.107869	Differentiated	0.140575	0.143211	Differentiated
PJ025_2794_PJ025	0.0805836	Differentiated	0.104672	0.0816585	Differentiated
PJ025_2795_PJ025	0.0531658	Differentiated	0.0685957	0.0222511	Differentiated
PJ025_2796_PJ025	0.0765069	Differentiated	0.0993081	0.115921	Differentiated
PJ025_2797_PJ025	0.0783272	Differentiated	0.101703	0.106993	Differentiated
PJ025_2799_PJ025	0.0503945	Differentiated	0.0649492	0.0156529	Differentiated
PJ025_2800_PJ025	0.0814736	Differentiated	0.105843	0.128257	Differentiated
PJ025_2802_PJ025	0.0760154	Differentiated	0.0986615	0.103911	Differentiated
PJ025_2803_PJ025	0.117565	Differentiated	0.153333	0.363262	Oligopotent
PJ025_2804_PJ025	0.12905	Differentiated	0.168445	0.0862351	Differentiated
PJ025_2805_PJ025	0.113197	Differentiated	0.147585	0.0972162	Differentiated
PJ025_2806_PJ025	0.258747	Unipotent	0.339102	0.358704	Oligopotent
PJ025_2807_PJ025	0.103569	Differentiated	0.134917	0.0919944	Differentiated
PJ025_2808_PJ025	0.0880482	Differentiated	0.114494	0.147071	Differentiated
PJ025_2809_PJ025	0.0628208	Differentiated	0.0812999	0.0419978	Differentiated
PJ025_2810_PJ025	0.0999406	Differentiated	0.130143	0.138756	Differentiated
PJ025_2811_PJ025	0.0868459	Differentiated	0.112912	0.14487	Differentiated
PJ025_2813_PJ025	0.105957	Differentiated	0.138059	0.107492	Differentiated
PJ025_2814_PJ025	0.184103	Unipotent	0.240884	0.135265	Differentiated
PJ025_2815_PJ025	0.0445458	Differentiated	0.0572534	0.0599818	Differentiated
PJ025_2816_PJ025	0.117296	Differentiated	0.152979	0.133411	Differentiated
PJ025_2817_PJ025	0.0628035	Differentiated	0.0812771	0.00943988	Differentiated
PJ025_2819_PJ025	0.0550338	Differentiated	0.0710537	0.0603407	Differentiated
PJ025_2821_PJ025	0.0494246	Differentiated	0.063673	0.0141116	Differentiated
PJ025_2823_PJ025	0.224514	Unipotent	0.294057	0.132134	Differentiated
PJ025_2824_PJ025	0.0966355	Differentiated	0.125794	0.0868504	Differentiated
PJ025_2826_PJ025	0.114439	Differentiated	0.14922	0.339427	Oligopotent
PJ025_2827_PJ025	0.0808135	Differentiated	0.104975	0.100447	Differentiated
PJ025_2828_PJ025	0.0771087	Differentiated	0.1001	0.0981194	Differentiated
PJ025_2829_PJ025	0.0799306	Differentiated	0.103813	0.0296679	Differentiated
PJ025_2830_PJ025	0.0993243	Differentiated	0.129332	0.105208	Differentiated
PJ025_2833_PJ025	0.241399	Unipotent	0.316275	0.12316	Differentiated
PJ025_2835_PJ025	0.0785008	Differentiated	0.101932	0.0758079	Differentiated
PJ025_2836_PJ025	0.0654258	Differentiated	0.0847275	0.0779022	Differentiated
PJ025_2839_PJ025	0.0808016	Differentiated	0.104959	0.0409382	Differentiated
PJ025_2841_PJ025	0.0555427	Differentiated	0.0717232	0.0487646	Differentiated
PJ025_2844_PJ025	0.0652183	Differentiated	0.0844545	0.0334499	Differentiated
PJ025_2846_PJ025	0.0659988	Differentiated	0.0854814	0.0499441	Differentiated
PJ025_2848_PJ025	0.108115	Differentiated	0.140898	0.0458417	Differentiated
PJ025_2849_PJ025	0.0525048	Differentiated	0.0677259	0.0134133	Differentiated
PJ025_2850_PJ025	0.301148	Unipotent	0.394893	0.545194	Multipotent
PJ025_2851_PJ025	0.077028	Differentiated	0.0999938	0.10256	Differentiated
PJ025_2853_PJ025	0.105721	Differentiated	0.137748	0.127655	Differentiated
PJ025_2854_PJ025	0.0665889	Differentiated	0.086258	0.0340269	Differentiated
PJ025_2855_PJ025	0.122897	Differentiated	0.160349	0.0801147	Differentiated
PJ025_2859_PJ025	0.0678365	Differentiated	0.0878996	0.0606811	Differentiated
PJ025_2860_PJ025	0.0875344	Differentiated	0.113818	0.161881	Differentiated
PJ025_2861_PJ025	0.110795	Differentiated	0.144425	0.0651399	Differentiated
PJ025_2862_PJ025	0.269503	Unipotent	0.353255	0.355	Oligopotent
PJ025_2863_PJ025	0.0515363	Differentiated	0.0664515	0.0655734	Differentiated
PJ025_2864_PJ025	0.0672556	Differentiated	0.0871352	0.0531474	Differentiated
PJ025_2866_PJ025	0.0691864	Differentiated	0.0896758	0.0280649	Differentiated
PJ025_2867_PJ025	0.107956	Differentiated	0.14069	0.099451	Differentiated
PJ025_2868_PJ025	0.096894	Differentiated	0.126134	0.0937181	Differentiated
PJ025_2869_PJ025	0.0943731	Differentiated	0.122817	0.113346	Differentiated
PJ025_2870_PJ025	0.0388635	Differentiated	0.0497766	0.0479522	Differentiated
PJ025_2871_PJ025	0.085474	Differentiated	0.111107	0.066244	Differentiated
PJ025_2872_PJ025	0.0852115	Differentiated	0.110762	0.0943011	Differentiated
PJ025_2875_PJ025	0.0356208	Differentiated	0.0455098	0.050643	Differentiated
PJ025_2877_PJ025	0.0981022	Differentiated	0.127724	0.114245	Differentiated
PJ025_2878_PJ025	0.0684257	Differentiated	0.0886749	0.106739	Differentiated
PJ025_2879_PJ025	0.0717297	Differentiated	0.0930222	0.0388427	Differentiated
PJ025_2880_PJ025	0.0682539	Differentiated	0.0884488	0.0539525	Differentiated
PJ025_2882_PJ025	0.0703757	Differentiated	0.0912407	0.111015	Differentiated
PJ025_2884_PJ025	0.106216	Differentiated	0.1384	0.135072	Differentiated
PJ025_2885_PJ025	0.121524	Differentiated	0.158542	0.117063	Differentiated
PJ025_2889_PJ025	0.0999438	Differentiated	0.130147	0.0796369	Differentiated
PJ025_2890_PJ025	0.119795	Differentiated	0.156267	0.143201	Differentiated
PJ025_2891_PJ025	0.0669845	Differentiated	0.0867784	0.0559623	Differentiated
PJ025_2892_PJ025	0.29091	Unipotent	0.381422	0.59853	Multipotent
PJ025_2894_PJ025	0.0715412	Differentiated	0.0927743	0.0921149	Differentiated
PJ025_2895_PJ025	0.0933809	Differentiated	0.121511	0.0841947	Differentiated
PJ025_2897_PJ025	0.087848	Differentiated	0.114231	0.121973	Differentiated
PJ025_2898_PJ025	0.116449	Differentiated	0.151864	0.0542924	Differentiated
PJ025_2899_PJ025	0.144308	Differentiated	0.188521	0.156211	Differentiated
PJ025_2900_PJ025	0.25437	Unipotent	0.333343	0.146976	Differentiated
PJ025_2901_PJ025	0.12344	Differentiated	0.161064	0.127005	Differentiated
PJ025_2903_PJ025	0.0737136	Differentiated	0.0956327	0.0490717	Differentiated
PJ025_2905_PJ025	0.0731377	Differentiated	0.0948749	0.0361518	Differentiated
[truncated: 24,163 more rows]

## Sheet: Supplementary Table 5
Genes	Risk Score
RNF150	3.94284
LY6E	3.7863
GPC3	3.77531
BZW2	3.58183
ZNF618	3.57311
CENPP	3.56327
MRC1	3.53376
TSPAN31	3.48853
SMIM18	3.33828
C4orf19	3.27177
RNF19B	3.25522
SIPA1L2	3.22512
FAM83D	3.12623
GALR1	3.04645
SOX3	3.02062
IGFBP2	3.01015
LANCL2	3.00495
CSPG4	2.89943
NLGN1	2.89406
CHST10	2.89348
RNFT2	2.88306
UIMC1	2.87211
BEX5	2.85205
CARD16	2.83371
CASP1	2.82537
DNASE1L1	2.78899
RPL12	2.7783
TBCD	2.7444
GNB4	2.74249
HLA-DQA2	2.73684
ZNF486	2.72843
OAS1	2.6824
PMAIP1	2.66409
MEX3A	2.6526
TUBA1A	2.63606
MICAL2	2.61973
POU3F4	2.61002
CEBPA	2.60646
ELOVL2	2.59101
KDM1A	2.58017
SCRG1	2.57737
IRX1	2.53318
LMO1	2.53064
CALM2	2.51063
SRI	2.48954
PICALM	2.48428
GAPDH	2.48017
QPRT	2.42189
PARK7	2.41723
PLB1	2.41135
EPB41	2.40615
TMSB4X	2.40555
OBSL1	2.40487
SPATA22	2.36968
SNX10	2.34098
ATP9B	2.34078
PPP1R12B	2.33778
KCNIP1	2.33705
TLE1	2.32772
DNAJB5	2.31508
FOCAD	2.3141
BCHE	2.29773
RAB42	2.28954
ADAMTS2	2.28584
CDK11A	2.27049
GPC6	2.26246
PARD6G	2.2617
MX1	2.25968
ARL4A	2.25675
EEF1G	2.25631
HSPB8	2.24882
SLC2A3	2.24527
MEOX2	2.24297
BOP1	2.2409
LHFPL4	2.23808
CPNE2	2.23273
RPL17	2.22979
ALOX15B	2.22577
DHRS13	2.20861
HOXA3	2.20737
MICA	2.20083
C2orf80	2.19706
RPL39	2.18889
ZNF681	2.18671
PANK1	2.18312
CHL1	2.18279
PDZRN3	2.18052
TPK1	2.17002
FSCN1	2.15949
SLC44A1	2.15662
NEK5	2.15605
HYAL1	2.15247
GREB1L	2.14494
CDK4	2.14372
SMAD6	2.13747
ALDH7A1	2.13718
CLEC5A	2.13603
ERMAP	2.12559
EN1	2.10656
DARS2	2.08959
MACC1	2.08629
HAP1	2.07096
WDR7	2.06994
VOPP1	2.0635
PPP1R1B	2.06295
LAIR1	2.05387
FANCB	2.05024
PCBP3	2.0484
LRRN1	2.04789
ANKIB1	2.04373
GPR82	2.02796
C3AR1	2.02478
TMED7-TICAM2	2.02324
GPLD1	2.0072
MYOZ1	2.00673
SPESP1	1.99857
SLC24A4	1.99087
ENO1	1.98173
TLN1	1.9786
ETV4	1.9765
RNF112	1.97438
IL15	1.97314
ARHGAP27	1.96904
ZBTB44	1.96479
MYL12A	1.96412
MRPS21	1.9601
SLC46A1	1.95787
CACUL1	1.95576
CUX1	1.9472
PIAS1	1.94671
HBA2	1.94212
ZNF730	1.94024
ATRAID	1.93847
SGCE	1.93833
GSDMA	1.92781
PNP	1.92619
ZNF267	1.92237
BBS2	1.91668
BTG2	1.91527
SLC8A3	1.91513
TSPAN3	1.91382
FZD4	1.90554
LILRB3	1.9046
RGS16	1.89975
TIMM23B	1.89802
ZNF226	1.89508
C19orf47	1.8942
RNF141	1.89228
PLD6	1.88888
HEATR5A	1.88337
SLC4A3	1.87867
PLSCR1	1.87644
PBLD	1.86894
CYTH4	1.86746
RNF217	1.86704
FES	1.86304
ARHGEF9	1.84234
HLA-DMB	1.84131
CCL4L2	1.84106
PRR16	1.83964
MEF2A	1.83798
DYM	1.82315
NUP35	1.82162
MARVELD1	1.82052
NUDT10	1.81578
NAP1L5	1.81571
PCCA	1.81205
TRIM44	1.81029
SCAP	1.79494
TPCN1	1.79398
EXOC4	1.79113
CCL3L3	1.78799
OAS2	1.78525
RBP1	1.78329
SLC36A1	1.78249
SAMD9	1.78032
ZSWIM5	1.77715
CXXC5	1.77228
ARSG	1.76824
PLXNC1	1.76735
TRPM3	1.76706
CDKN1A	1.76662
SLTM	1.7641
LYRM9	1.75774
FUT8	1.75553
FCGR1A	1.75551
ALDH3B1	1.75158
NFASC	1.7474
MGAT5	1.74602
TSKU	1.74212
ANXA1	1.73278
AGFG2	1.73196
PPARG	1.73053
FAM227B	1.72844
GAL3ST4	1.72674
FAT3	1.72301
ZNF311	1.72299
TMEM154	1.72247
GSTM3	1.72053
TCN2	1.71652
RIT2	1.71399
PLD5	1.71376
RAPGEF2	1.71045
KIAA1328	1.70998
LEMD3	1.70972
ZNF189	1.70858
GTDC1	1.70661
OS9	1.70104
GATM	1.70058
SQLE	1.69673
NUDCD3	1.69586
GIT2	1.69395
PAFAH1B2	1.69336
DUSP4	1.69256
PDIA6	1.69191
CD151	1.68881
SPSB4	1.6878
DNAJC11	1.68673
AGPAT1	1.67933
MTA3	1.67833
INPP4B	1.67827
ACACA	1.67821
ZNF586	1.67481
MAP3K12	1.67236
TMCO4	1.67204
ADAMDEC1	1.67133
SPIDR	1.66848
PTPRZ1	1.66682
XRCC4	1.66397
BYSL	1.66348
PMM2	1.6621
MYL12B	1.66119
EPB41L2	1.65992
SH2D3C	1.65862
MID2	1.65572
RGR	1.6485
LMBRD2	1.6476
GLDN	1.64682
WBP2NL	1.64595
B2M	1.63904
RAB31	1.63877
EXOC6	1.63846
ORMDL3	1.63798
SIX5	1.63591
FERMT3	1.63088
ZNF599	1.62788
CKB	1.62768
FER	1.62739
PPP1R9A	1.6264
MLLT3	1.62594
SIX1	1.62283
SH3D19	1.62189
BNC2	1.62151
WWP2	1.61963
ENDOD1	1.61723
SLC2A9	1.61413
SPAST	1.61354
HSPBAP1	1.61098
CCDC107	1.61073
FARP2	1.61012
ZNF423	1.60869
ITPRIPL1	1.60748
SUOX	1.60538
SAPCD2	1.60481
A2M	1.60412
THSD7A	1.60281
KLRC4-KLRK1	1.60197
MSR1	1.60102
PPP1R1C	1.59855
CREB3L1	1.59855
ABCD1	1.5985
C1QTNF1	1.59728
HIF1A	1.59681
CLIP2	1.59665
GSTA4	1.59625
ACHE	1.5961
PROM1	1.5917
NAV1	1.5905
SLC12A4	1.59023
HOXD10	1.5863
TRIM33	1.58515
CD83	1.58507
TMEM62	1.58424
CBLB	1.58343
ADCY2	1.58043
VASH2	1.57911
RERE	1.57747
C1RL	1.576
LGI2	1.57207
GRIA1	1.57081
ITSN1	1.56636
FGF14	1.56537
TNS1	1.56188
IFI6	1.56142
CARD6	1.56032
SNED1	1.55845
NEDD4L	1.55845
CMPK2	1.55801
SH2D4A	1.55764
CMKLR1	1.55755
RPS6KA5	1.55259
FJX1	1.54858
GBP4	1.54436
LRRC63	1.54404
IP6K1	1.54384
SCPEP1	1.54079
AUTS2	1.53933
SFR1	1.53779
SLC16A9	1.53735
CDH18	1.53706
DTNB	1.53659
SASH1	1.53551
GSAP	1.53139
ATP8B1	1.53062
LPP	1.53056
CD58	1.52666
TNNT1	1.51989
TREM2	1.51885
ZNF354C	1.51747
FTO	1.51712
FNDC3B	1.51639
WDTC1	1.5129
POLA1	1.51148
COX5A	1.50678
PRKCQ	1.5064
TTYH1	1.50609
GSTT2B	1.50567
POR	1.50539
CRIP2	1.50409
SLC15A3	1.50141
CNP	1.50108
RNF216	1.49859
PDLIM2	1.49803
FABP5	1.49416
NOS2	1.48788
LAT2	1.48754
ACLY	1.48741
MS4A4A	1.48481
NSUN5	1.48412
NPC2	1.48201
TBX5	1.47735
POU3F3	1.47663
FLCN	1.47488
TMEM37	1.47338
ZNF43	1.47261
ZNF532	1.47116
GEMIN6	1.47015
FOXK2	1.46763
TCP11L2	1.46565
ACP2	1.46559
KDM5D	1.46556
RSAD2	1.465
CLEC4E	1.46381
PCDHB10	1.46301
GSPT1	1.46111
VPS37D	1.46044
MASP1	1.46035
SGK1	1.46027
POU2F3	1.45952
SPP1	1.45813
LY96	1.45591
POMZP3	1.45469
ZNF229	1.45246
LRRN3	1.4512
ARAP1	1.45074
FGL1	1.44915
ERC2	1.44882
TMEM87A	1.44806
NCOR1	1.44727
HTR2C	1.44641
PARP8	1.44045
MTAP	1.43926
MGMT	1.43374
NDUFC2	1.43357
GPRASP2	1.43252
LPXN	1.42828
CLSTN3	1.42773
ZNF568	1.42668
KIF13A	1.42502
TNFRSF11A	1.42378
ERP29	1.42298
LTBP2	1.42191
R3HCC1L	1.41556
SAMD4B	1.41547
DOLPP1	1.41405
MTMR11	1.41364
POC5	1.41296
NKX2-5	1.41293
MACROD2	1.41193
CASP4	1.40983
HERC1	1.40898
RRP7A	1.40747
PDGFRL	1.40669
PLEC	1.40587
CDC14A	1.40341
RPGR	1.40105
RAB10	1.3995
BTBD3	1.39918
AGAP2	1.39903
NKAPL	1.39593
ARPC2	1.3959
EVI2A	1.39405
LIFR	1.39307
ZFP36	1.39151
PIP5K1A	1.39148
CA14	1.39138
SOAT1	1.38996
CADM1	1.38714
ARSD	1.38339
KCNJ16	1.38261
HOXA2	1.38127
RCL1	1.38064
TMEM121	1.37945
ABL2	1.37942
ZNF611	1.37839
BRCA1	1.37765
CCSER2	1.37666
ITGA2	1.37568
TAPBPL	1.37526
S100A11	1.37513
FOXN3	1.37472
C6orf62	1.37424
GFRA1	1.37409
ARMC10	1.37371
PDGFRA	1.37322
IPO8	1.37292
GPR12	1.37162
DDX25	1.37152
PTPN3	1.37069
RTN4IP1	1.36895
F3	1.36885
GNG11	1.36833
IFI27L1	1.36817
PAICS	1.36581
GMPPA	1.36174
TREML1	1.3593
WDR74	1.35821
CERK	1.35802
CR1	1.35705
C1QA	1.3557
EPHX1	1.35453
ACTB	1.35332
ARRDC5	1.35277
NUP210	1.35254
SIGLEC1	1.3521
LMAN2	1.35201
HEPACAM	1.35176
PHKA1	1.35086
SNX21	1.35008
PLAC8L1	1.3484
MALT1	1.34834
NFKBIZ	1.3479
ARHGEF10L	1.34772
GPSM2	1.34676
PCDHB4	1.34645
ZNF254	1.34509
SAMD9L	1.34448
SPOCK1	1.34442
LRRC8A	1.34425
NKD1	1.34361
RFC2	1.34329
PLCD3	1.34253
EFS	1.34204
SLC4A4	1.33907
SFRP1	1.33809
SCAPER	1.33804
ZCCHC2	1.33727
NT5DC1	1.33688
DBX2	1.33674
ADA	1.3354
NCOA2	1.335
CLDN12	1.33491
OPRM1	1.33345
CCDC71	1.33338
VTI1A	1.33306
PTPN2	1.33295
HOXA7	1.33238
CCL4	1.33219
LAMTOR5	1.33029
ZDHHC13	1.33016
EPHB2	1.32836
ZNF675	1.32709
WDR37	1.32635
LLGL1	1.32626
BAALC	1.32577
PTCRA	1.32456
USP15	1.32369
TULP4	1.32331
WWC3	1.32209
MPP1	1.31887
ABHD6	1.31861
SIGLEC7	1.31859
OTUD4	1.31722
RBBP5	1.31365
TRIB2	1.31353
KHDRBS2	1.31283
SLC48A1	1.31271
FRRS1	1.31132
RTTN	1.31097
SPC24	1.31073
CD53	1.31017
PRDM8	1.31017
ZBTB11	1.3095
ZNF638	1.30934
GFAP	1.30881
PPARGC1A	1.30831
PARP3	1.3078
SNX29	1.30608
OSBPL1A	1.3055
C21orf91	1.30534
SIK3	1.30485
RBMS3	1.30463
SMYD2	1.30385
NBPF14	1.30248
COL20A1	1.30123
HBS1L	1.30082
GIPC2	1.29809
SMAD2	1.29755
IGDCC4	1.29755
KLHL5	1.29737
SIRPA	1.29602
GYPC	1.29573
LPAR6	1.29539
LMBR1	1.29486
SERPINA3	1.29409
PTPRN2	1.29391
HSPA1A	1.29001
GPM6B	1.28987
TMEM178A	1.28979
IKBKB	1.28919
ZNF577	1.28821
PPM1M	1.28414
ACO2	1.28334
PTMS	1.28312
ADD3	1.28276
ESPN	1.28262
WARS2	1.28192
TUBGCP5	1.28124
COL8A2	1.2809
SLC39A11	1.28025
CST3	1.28011
INTU	1.27887
LBH	1.27839
MYL5	1.27779
OSM	1.27758
ADAM23	1.2767
SPRY4	1.27423
CYB5R1	1.27299
ABLIM3	1.27289
AMOT	1.27283
ZYX	1.27272
NDN	1.27261
RGS22	1.27238
NIN	1.27037
GRAP2	1.2703
XPO4	1.26843
NES	1.26836
FBXL14	1.26805
USP4	1.2679
DUSP10	1.26754
P2RX4	1.26712
FAM72A	1.26653
RCCD1	1.26647
RNF125	1.26621
PTPN7	1.26589
RAB23	1.26127
CDH6	1.26051
ZMYM4	1.26051
C1orf54	1.25997
PLEKHO2	1.25994
NALCN	1.25781
BAZ1B	1.25735
TMEM64	1.25716
STEAP3	1.25707
TOX3	1.25645
TRAK1	1.25643
POU2F2	1.25624
GPM6A	1.2559
GALK2	1.25541
SYT14	1.25393
FPR3	1.25377
RPL7A	1.25362
SLC37A3	1.25224
TBC1D10B	1.25196
ROCK2	1.25118
PXDNL	1.25099
MVK	1.25055
TRIP4	1.25018
SKIL	1.24976
CCNB3	1.24886
ABI3	1.24788
CDK18	1.24713
NPL	1.24651
BTBD8	1.24628
MFAP4	1.24538
FAM131A	1.24432
KCNK13	1.24406
EIF5A2	1.24263
GLRB	1.24223
DNAJC1	1.24216
TRPV3	1.24197
THEM4	1.2418
CCDC122	1.23847
PREB	1.23841
KPNA1	1.2373
DNA2	1.23725
DKC1	1.23724
SNRK	1.23633
C12orf56	1.23606
SUPV3L1	1.23496
ZNF827	1.23471
CREG1	1.23436
BST2	1.23407
RPL34	1.23403
C10orf88	1.23195
MRPL18	1.2316
HSD11B1	1.23146
MSI2	1.2304
TMEM184C	1.22865
SCHIP1	1.22847
ATF7	1.22842
RFX4	1.2284
EIF4G3	1.22769
HLA-G	1.22746
HMX1	1.22726
SLC12A8	1.22551
SPIN1	1.22506
ITGA10	1.22457
ATP6V0A1	1.22403
POU3F2	1.22344
TECPR2	1.22273
MYLK	1.22268
POLD3	1.22259
FAT1	1.22245
FBXL2	1.22181
PBRM1	1.22031
KLHDC9	1.22027
TBC1D8B	1.21938
SH3BP2	1.21791
IFI27	1.21689
FAM76A	1.21617
CCM2	1.21537
METTL4	1.21122
TXNDC17	1.21061
ANKS6	1.21001
ZNF717	1.209
SLC37A4	1.20858
RSPH3	1.20843
DNAJC24	1.20772
CDH5	1.20743
GAPT	1.20679
ITPR2	1.20437
SSH2	1.20436
TP53I3	1.20356
GPR84	1.20328
PTPMT1	1.20258
MCU	1.20202
FBXO27	1.20106
KNG1	1.19856
GTF2IRD2B	1.19619
LOXL1	1.19609
MYLK4	1.19551
UNC50	1.19479
COMMD1	1.19259
A1BG	1.19247
NFE2L1	1.19017
IQSEC1	1.19
HOXC10	1.18922
PRDM10	1.1883
IFI44L	1.18774
VAC14	1.18741
ITFG1	1.18457
RNF135	1.18448
ATG13	1.18425
PRKAA1	1.18387
SKAP2	1.18369
ELP3	1.18362
PLCXD2	1.18288
PTPDC1	1.18282
TNFAIP3	1.18245
ZNF503	1.18162
GCH1	1.18066
IRGQ	1.17989
GALNT10	1.17826
PAG1	1.17701
MOB3B	1.17615
PPCDC	1.17569
TMCC1	1.17488
BTBD9	1.17425
RBM47	1.1741
CHPT1	1.17357
PIM1	1.17257
CASK	1.17253
ZNF107	1.17192
PCGF5	1.16825
EXO5	1.16816
GBX2	1.1681
FAR1	1.1665
PARP10	1.16644
ARHGAP31	1.16618
FABP7	1.16541
EVC	1.16512
TSPAN8	1.16468
LAMB3	1.16463
ZNHIT3	1.16388
UQCR10	1.16152
SCYL3	1.16135
SLBP	1.16068
CC2D1B	1.16048
ASB13	1.15986
CREBRF	1.15965
APOBEC3C	1.15958
TRMT2B	1.15955
PNRC1	1.15904
ZNF92	1.15731
GLCE	1.15725
CASS4	1.15664
RNF121	1.15616
DFFA	1.15571
FANCM	1.15532
GEMIN5	1.15492
COG7	1.15434
LRPAP1	1.15415
IGFBP6	1.15415
EFCAB11	1.15404
FBXL4	1.15371
TRAPPC10	1.15325
AGO3	1.15273
CSK	1.15168
ATF4	1.15161
SCAMP4	1.1516
NPTX2	1.15099
RPRD1A	1.14988
SV2A	1.1493
SNX4	1.14851
SUSD3	1.14795
OTOGL	1.14765
CFTR	1.14765
CHRNA1	1.14711
FKBP15	1.14694
CTDSPL2	1.14563
RC3H1	1.14293
GTF2A2	1.14212
SERAC1	1.14179
PRRT1	1.14166
SMIM20	1.14145
STXBP6	1.1411
SDK2	1.13864
GNS	1.13824
OSBPL3	1.13761
POGLUT1	1.13736
MCMDC2	1.13567
CCR5	1.13551
FAXC	1.13332
SLC25A16	1.1316
FN1	1.13091
ZNF430	1.13059
HKDC1	1.13032
ABHD15	1.12815
DACT3	1.1277
RILPL2	1.12721
PPIP5K1	1.12582
TRIM35	1.12529
AMFR	1.12431
REP15	1.12394
MAN1C1	1.12351
SPRY2	1.12302
SYP	1.12269
CHID1	1.1215
INA	1.12137
KIF22	1.1213
RNF5	1.12099
MYO5C	1.12094
KPNA3	1.12072
NRP1	1.12007
CHD2	1.11968
KCNMB1	1.11922
C18orf54	1.11863
SCML2	1.1179
TUBB2B	1.11785
C9orf72	1.11659
UGDH	1.11629
SOX15	1.11507
ERF	1.11453
ATP8A1	1.1144
SLC1A6	1.11321
PAK1	1.11284
MDM4	1.11111
PTPN12	1.10941
TOM1L1	1.10907
COL11A1	1.10872
DEPDC7	1.10859
SKIDA1	1.10815
SPTLC2	1.10739
HCN2	1.10639
ALCAM	1.10571
COQ2	1.10557
DIRAS3	1.10538
URGCP	1.10508
VGF	1.10497
AKT1S1	1.10465
RAB21	1.10374
ZNF761	1.10373
CLTCL1	1.10311
DSTYK	1.10156
TMEM86A	1.10027
ZNF408	1.10007
CTBP2	1.09962
UNC119B	1.09931
SMC6	1.09877
PDE6B	1.09857
TDRD7	1.09796
PPP2R1A	1.0976
MOG	1.09719
C2	1.09579
ATP6V1A	1.09548
MTMR2	1.09537
DSE	1.09523
VSIG4	1.09438
MEGF10	1.09366
GAL3ST3	1.09312
ARIH2	1.09249
CCDC92	1.09219
NRXN2	1.09063
DUSP9	1.0894
MAP4K5	1.08861
CTSW	1.08837
E2F3	1.08718
ZNF385A	1.08683
NEK7	1.08547
EFEMP1	1.08538
MIF4GD	1.08365
SHF	1.08317
WDR44	1.08315
C12orf57	1.08251
ZNF365	1.08109
MRPL21	1.08092
RAB9B	1.08058
GLIPR1	1.08028
PDHX	1.07978
KDM4D	1.0797
FHOD1	1.07827
LRIG1	1.07663
BRSK1	1.0754
ELN	1.07471
CCRL2	1.07442
TANC2	1.07404
HS3ST3A1	1.07304
PKP4	1.07252
GPT2	1.07129
AASDH	1.07057
LENEP	1.07039
ERBB2	1.07025
ISG20	1.06945
LCLAT1	1.06937
NLGN4X	1.06851
ANKRD26	1.06769
FMN1	1.0669
CDK1	1.06626
EPS8	1.06594
DCUN1D2	1.06563
TSPAN4	1.06541
SLC1A5	1.06504
LAP3	1.06341
FBXO17	1.06282
ATP6V0A4	1.06217
TRIM46	1.06206
HID1	1.06084
ROBO2	1.0603
CSGALNACT2	1.05979
FAM13B	1.05932
PTK7	1.05776
RAB5A	1.05711
ANKS1A	1.05686
ASXL3	1.05681
CSMD2	1.05664
SERTAD2	1.05659
CPED1	1.0563
ZNF93	1.05538
PODXL2	1.05415
LRP5	1.05353
MAN1A2	1.05228
NUCB1	1.052
ZFP82	1.05081
RRP36	1.04907
PYROXD1	1.04866
BLVRA	1.04845
STARD3NL	1.0484
ZNF429	1.04825
POLR2F	1.04721
GXYLT2	1.04697
KLRC2	1.04667
RASGRF1	1.0465
ZNF419	1.04616
MTCH1	1.0461
ACSM5	1.04573
CNST	1.04516
GSTM4	1.04493
NOMO2	1.04461
EIF1AD	1.04426
GRIK4	1.04411
HAUS7	1.04352
IL1R2	1.04264
SYNE1	1.04137
CD3D	1.04122
SRP9	1.0411
NNT	1.04023
SIL1	1.03992
SETD3	1.0394
NEK1	1.039
GALNT11	1.03896
USP13	1.03879
USP45	1.03849
MPP2	1.03845
ZNF346	1.03785
ARPC3	1.03743
PSORS1C1	1.03738
CAMK1D	1.03718
SLC25A26	1.037
NOS1	1.03668
POLR1B	1.03603
SRGAP2B	1.03565
ZNF658	1.03558
C14orf119	1.03522
HSPA1B	1.03498
TTC23	1.03472
PIBF1	1.03397
ESPL1	1.03362
ACADVL	1.03342
ZSWIM6	1.03209
HTRA1	1.03081
PRDX5	1.03011
CNDP2	1.0294
TIMP2	1.0291
RALGAPB	1.02903
TRPM7	1.02839
DHCR24	1.02805
EPM2A	1.02796
ZNF544	1.02668
UEVLD	1.02637
KHDRBS3	1.02629
AFTPH	1.02606
GAD1	1.02566
NRM	1.02506
NKIRAS2	1.02503
TCP1	1.02464
SRP72	1.02333
ARSB	1.02296
UBL3	1.02245
RPS7	1.02205
PCP4	1.02165
MDGA1	1.02144
TYW1B	1.02116
ZNF596	1.02054
UCHL5	1.02002
DMD	1.01916
TXN	1.01909
ADAM28	1.01672
FN3KRP	1.01643
EMC9	1.01572
C2orf88	1.01551
OPA1	1.01522
JUN	1.01471
KIF15	1.0145
ANKRD55	1.01367
TNFAIP8L3	1.01257
LILRB4	1.01232
ZBED1	1.01231
UBE2K	1.01096
RAP1B	1.01059
FZD1	1.01053
SIGMAR1	1.00988
SCG2	1.00926
POM121C	1.00793
SLC2A5	1.00714
TMSB15A	1.00651
ZNF646	1.0065
MYC	1.00604
CEP55	1.00494
CABYR	1.00486
KIAA1143	1.00473
ARFGEF2	1.00457
TNFRSF1A	1.00438
FAR2	1.00422
CHCHD3	1.00366
CPNE5	1.00355
ALDH4A1	1.00264
HIF1AN	1.00241
OMG	1.00233
PAN3	1.0023
LRRC8D	1.00225
THBS4	1.00187
CCR1	1.00184
TAOK1	1.00156
SORCS2	1.00131
STARD7	1.00048
BMPR1B	1.00042
FBLN1	0.999493
NDUFA4	0.998838
SORCS3	0.998768
CEP120	0.997672
PYCR1	0.996526
MANBA	0.996509
DHRS1	0.995771
PROX1	0.995301
FANCL	0.994925
SCIMP	0.994294
SLC30A6	0.992646
ALG5	0.992426
MRPL40	0.992129
LDLRAD4	0.991374
ZDHHC23	0.991266
SYS1	0.99105
GPSM3	0.990637
NEK8	0.99055
RPS6KC1	0.99037
PPP1R3F	0.990354
CHST8	0.989857
SCFD2	0.989086
DENND1B	0.987582
URI1	0.987309
RECK	0.986971
SGK3	0.986704
GPX7	0.985477
ACY3	0.984513
WNT4	0.98364
CENPM	0.981888
FIGNL1	0.981058
INTS2	0.980977
TXNRD3	0.980423
ZNF576	0.980356
MMS19	0.979589
SMIM14	0.979108
TMEM255A	0.979091
PRKAR2B	0.97884
NEU1	0.978775
BOC	0.977899
WIPI2	0.977741
WDR45B	0.977579
CAPNS1	0.977534
CNOT10	0.97739
PDAP1	0.976888
PTBP2	0.976816
UGP2	0.976687
PUSL1	0.976663
POLG2	0.974715
CYB5R4	0.974378
RIC8B	0.973662
TEC	0.973472
GCLC	0.972897
GRIA4	0.972069
CRHBP	0.971722
UBE2G1	0.971614
ZMYND8	0.970906
B9D1	0.970759
DIS3L	0.970404
CAPZB	0.969921
GSS	0.969832
HOOK3	0.969678
TMEM179B	0.969037
SORBS1	0.968683
SLC24A1	0.967029
ARHGEF17	0.96663
NUP214	0.966055
PRTFDC1	0.965668
NPY	0.964201
TNFRSF19	0.964188
ANAPC5	0.964186
LAYN	0.961966
CD276	0.961745
M1AP	0.960955
NDUFS8	0.960292
ZNF578	0.959414
G6PC3	0.959113
CACNA2D1	0.95886
CDCA7L	0.958537
BMP1	0.958359
NDUFAF6	0.955921
DEF6	0.955915
DBNDD1	0.955786
GK5	0.955614
TAOK3	0.955242
FOXRED2	0.954679
GTF3C6	0.95368
TMPRSS2	0.953357
SMARCD2	0.953351
DYNLT1	0.951974
EPHX2	0.950759
CTIF	0.950013
CABP7	0.949771
PIK3R4	0.948833
ITSN2	0.948729
SLFN11	0.948727
YEATS4	0.948191
RNASE1	0.945444
METTL6	0.944719
FLOT1	0.943722
FTCDNL1	0.943655
LDLRAP1	0.943579
KIAA1549	0.942802
ATXN1	0.941736
NUP98	0.941216
NPIPB5	0.941077
QSER1	0.940917
KIF27	0.94058
ZNF41	0.940401
COPE	0.9402
SLC25A39	0.939639
ELK3	0.938241
NDUFS5	0.938198
ELFN2	0.937988
AIF1	0.936941
ENOX2	0.936659
SEC24D	0.936526
SH3BP4	0.936031
SMCHD1	0.935143
MYCN	0.934439
IRAK2	0.933988
DDX60L	0.93369
CCNB1	0.933568
NEO1	0.933447
TEAD1	0.933394
CCL8	0.933287
ZNF197	0.932797
DDX5	0.932469
CEACAM21	0.930854
MRPL48	0.930488
PDSS2	0.929463
FAM91A1	0.929095
ACTR1A	0.926865
NUP160	0.926826
C15orf40	0.926652
SH3KBP1	0.925856
RPL29	0.925169
RAB6A	0.925011
RAB11FIP3	0.924992
TCEAL6	0.924475
FOXP1	0.924069
FAM81A	0.923996
LIMS1	0.923829
PRKAR2A	0.9236
GLUD1	0.923009
RAB2B	0.922363
SALL2	0.921538
KLHL3	0.92075
MAMDC2	0.920665
EIF4E3	0.92014
MAN2B1	0.919815
ANKHD1-EIF4EBP3	0.919
PYCARD	0.917933
TTC19	0.917254
EIF3B	0.916266
DGUOK	0.916183
NSUN3	0.915282
NUDT22	0.915157
LIMD1	0.914344
CDKN2C	0.91405
ZBTB26	0.913419
HSD17B4	0.912882
SDHB	0.912231
CSRNP3	0.911845
ZYG11B	0.911549
HEXA	0.911516
PBX2	0.911171
MGAM	0.911081
ZC3H12C	0.911044
ZEB2	0.910371
OAT	0.910355
GLYATL2	0.910029
WIPF3	0.909946
ZNF713	0.909893
CHPF2	0.909737
RFTN1	0.909462
TMEM51	0.909344
DDX31	0.908854
PINK1	0.908446
POLR3GL	0.90783
P2RY6	0.90772
MRFAP1L1	0.907635
PPP2R2B	0.907348
ARMC9	0.907346
FAM227A	0.907164
GDPD5	0.906483
BCL7A	0.905033
LIMK1	0.904973
PRCP	0.904937
BLNK	0.904794
PDPK1	0.902771
SLC45A3	0.902118
ARL9	0.901703
COQ7	0.901541
MALSU1	0.900501
CHM	0.900391
TFDP2	0.900169
LRCH3	0.900125
CENPA	0.899937
HIGD2A	0.89963
TCHP	0.898778
PPP1R18	0.898497
RRN3	0.898342
BCAR3	0.898298
FIBIN	0.898221
TAF9	0.897903
ANKFY1	0.897826
NCAPG	0.897661
SIGLEC9	0.897588
KDM8	0.897397
TUBGCP3	0.897346
PDE7A	0.896556
CDK2AP1	0.895608
TDRD6	0.895532
SMOC1	0.895452
FXYD5	0.895313
SIDT2	0.895157
CCNY	0.894708
PKM	0.894354
COA1	0.894219
PEX11A	0.894137
TMEM126B	0.89395
PCDH11Y	0.891242
PTER	0.891126
TNKS	0.88889
ZNF584	0.888731
IFI16	0.888417
ZNF714	0.887377
PRPS1	0.886535
API5	0.886321
ABCE1	0.886079
GPC2	0.885556
STARD13	0.88552
CHD3	0.885467
HNRNPUL2	0.884265
TLR4	0.884132
PIWIL4	0.884045
LOXL3	0.883983
EDA	0.883832
CAB39	0.883546
TYROBP	0.883291
REEP4	0.882343
MYOM1	0.882343
NMT2	0.881958
MMRN1	0.88135
MLLT10	0.881039
MIB1	0.880912
FKBP11	0.8808
RIC8A	0.880216
ACOT9	0.879596
DLG1	0.879417
TMEM201	0.879192
TUBB4A	0.878738
AKAP5	0.878677
HDAC9	0.878261
SUV39H2	0.877602
CDCA3	0.877098
TEX30	0.876208
TRIM14	0.876102
ZNF529	0.875167
IKBKE	0.874797
KLHL20	0.874016
IFT172	0.873792
CHST2	0.873622
RASGRF2	0.873427
ZNF280C	0.873263
NDUFB7	0.873221
KCNK12	0.872938
SYN2	0.872863
SORD	0.871824
CD163	0.87176
E2F5	0.871691
RPP30	0.871508
MRRF	0.871373
ARL4D	0.871074
AGPS	0.870719
SHANK3	0.87051
SAMD14	0.870475
SGPP1	0.870427
RARA	0.869986
CCDC136	0.869118
USP22	0.868488
ROR2	0.868342
RHBDF1	0.868225
PARVB	0.86812
SCARA3	0.867608
BRINP2	0.866793
NENF	0.866729
MTHFD1L	0.866719
STT3B	0.866649
SEC61G	0.86594
RABEPK	0.865894
SLC4A10	0.865519
ICOSLG	0.865342
VWA8	0.865206
CWF19L1	0.863918
KIF7	0.862391
ASCC1	0.862333
TXNDC11	0.862297
HECW2	0.861644
IFT81	0.861375
CNR1	0.861187
TAGAP	0.860954
VSTM5	0.860679
RPS27	0.8603
FOSB	0.860172
ARL10	0.859541
FAM219A	0.858973
SLC25A18	0.858625
ATP1B2	0.858057
HMGCS1	0.857964
PFDN2	0.857954
POLI	0.856547
HOXA4	0.856536
SUCLG1	0.855861
PINX1	0.855573
SSX2IP	0.855521
KAT2B	0.85518
ZNF891	0.854998
RPL7L1	0.854964
CNPY4	0.854871
BRMS1	0.85472
BTBD1	0.854229
NDUFB4	0.854194
SECISBP2	0.852731
DNAJA3	0.852269
SEMA5A	0.851484
DENND4A	0.851205
TCEAL5	0.850908
RAPGEF3	0.849871
WASF1	0.849795
STMN1	0.848249
LMOD1	0.847448
TRIM37	0.847247
KDM3B	0.846701
PSMC3IP	0.846594
FBXO16	0.845498
LEMD1	0.845451
ZNF483	0.845335
LTN1	0.845242
TUBD1	0.845171
SEZ6	0.843997
DOCK11	0.843876
PGRMC2	0.843557
TRIM22	0.842948
LMBRD1	0.842379
RUNX1T1	0.842111
PCDHB5	0.842012
PLEK	0.841969
TBC1D1	0.84184
EMD	0.841458
USP14	0.841363
SLC25A40	0.841309
PANK4	0.840933
TMEM167B	0.840669
GTF2IRD2	0.840075
PRR18	0.839984
UTY	0.839742
GLIPR2	0.839416
SMAD7	0.839415
DOCK1	0.838516
ORAI1	0.838242
METTL1	0.837966
SRP14	0.837634
PILRB	0.837177
SCIN	0.836212
FGD2	0.836142
SLC25A48	0.835784
C4orf3	0.83436
ANKRD17	0.834311
CBX6	0.834294
SCMH1	0.833104
EN2	0.833092
MAZ	0.832155
RSF1	0.831246
SSB	0.830518
SOCS1	0.830461
LHPP	0.830274
VAPA	0.830099
GSDMD	0.829745
PSMB8	0.829482
GAK	0.828385
CLIC1	0.827962
DCPS	0.827617
CRYZ	0.827308
RELT	0.827014
ALKBH4	0.827006
SPDYE2	0.826905
FBXL18	0.826904
PHC2	0.826668
P2RY14	0.826541
XPO1	0.825309
PLBD1	0.825292
CPXM1	0.825247
KNOP1	0.825235
NPTXR	0.82486
ASB7	0.824377
DUSP3	0.824318
KNSTRN	0.822942
B3GNT7	0.822734
TCF19	0.822518
CDC6	0.822029
PTRH2	0.821936
STUB1	0.821905
TLE6	0.820567
PCGF6	0.820283
PHKA2	0.818567
ARHGAP25	0.818258
S100A13	0.818102
SACS	0.818094
SH3RF3	0.817569
BRMS1L	0.817296
AVPR1A	0.817083
AFF1	0.816955
AP1B1	0.81694
GINS4	0.816876
NAPEPLD	0.816779
SERPINF2	0.816657
MRPL33	0.816506
CERS5	0.81618
ADAMTS8	0.816126
FOXJ1	0.816111
STYX	0.815848
TSPAN12	0.815696
CYP27C1	0.815234
YEATS2	0.814935
C10orf90	0.814584
ZSCAN23	0.814521
SNRPG	0.813805
PAK2	0.81306
ACTR1B	0.812667
CASP8	0.812381
RSPO2	0.811824
CACHD1	0.811002
CDK5R2	0.810963
NNAT	0.810531
PUM2	0.810479
ZNF512	0.810419
CLN8	0.810012
CACNG4	0.809979
AGFG1	0.809689
KLRC1	0.8095
TREM1	0.808873
UBAC1	0.808861
FBXL5	0.80869
FARSA	0.808687
AVL9	0.808335
TXN2	0.808223
TSPAN13	0.807547
UBTF	0.807081
KIF4A	0.806908
VAMP1	0.806471
CD180	0.806145
YARS2	0.80611
CDKN1C	0.805998
EML1	0.805871
CUL2	0.80547
ABCB9	0.804979
IL13RA1	0.804779
KATNBL1	0.804001
ADAP2	0.803238
NPRL3	0.80307
DDHD1	0.802454
ABTB1	0.802229
KCTD9	0.801098
DGKI	0.800925
VAV2	0.799913
WRNIP1	0.79969
TMEM230	0.799434
SPTLC1	0.799197
MRPS34	0.799152
SEMA5B	0.798077
NR1H3	0.797483
CNIH4	0.797333
CYP2J2	0.796731
CCL3	0.796141
KCTD17	0.796129
AMOTL2	0.795424
OSBPL10	0.794466
MPV17	0.793327
ABCG1	0.792825
NDRG4	0.792727
ZNF101	0.7922
PHF23	0.792132
MGAT5B	0.791839
MATN2	0.79118
CALCOCO2	0.790891
TMEM231	0.790774
HMBOX1	0.790723
ATG10	0.790567
HOXC6	0.790236
MAGI2	0.789501
CCNF	0.789447
COMMD2	0.789275
COL6A2	0.788615
KRBOX4	0.788053
SBF2	0.787848
COX10	0.787838
ZWINT	0.78764
NTRK3	0.787639
ERI3	0.787529
ATP6V1G1	0.787489
RXRG	0.787224
ICA1L	0.787102
EFCAB2	0.786007
ZDHHC9	0.78427
ARF1	0.78383
CXADR	0.783396
RBMX2	0.782902
FREM1	0.782141
CUBN	0.781872
NOD2	0.7818
ECD	0.781554
TRIM59	0.781396
LINGO1	0.781257
ADAM33	0.78103
MAP7	0.780705
ATXN10	0.780129
GDF15	0.77978
NCOA6	0.778842
ZNF397	0.7788
CNPY1	0.778799
ZNF626	0.777996
OCIAD1	0.777893
CMTM6	0.777881
EBF2	0.777612
UBL4A	0.776906
MAD2L1	0.776843
AP3B1	0.776726
CHST14	0.776332
B3GALNT1	0.776253
ZNHIT1	0.776186
EGFR	0.776146
ARHGEF16	0.775069
PTGER4	0.774939
BIN2	0.774912
ZNF383	0.774692
ADAMTSL3	0.772582
ALDH8A1	0.772156
ZNF160	0.77215
NRG1	0.772138
JMJD1C	0.77189
ARSJ	0.770708
ZNF575	0.770646
NUDT5	0.770473
VSIG10	0.770147
C1orf56	0.770073
CBR4	0.769668
TMOD2	0.769421
METTL3	0.768888
LGI3	0.767664
CNTN5	0.767556
PAIP1	0.767251
SIGIRR	0.767118
PLEKHA1	0.766721
AVEN	0.766626
PARP6	0.765761
TMEM52B	0.765235
ZNF567	0.765066
PIGS	0.76497
FGFBP2	0.764722
SIRT2	0.764597
PIGL	0.764512
SEMA4D	0.76447
ABHD14A	0.764413
FAM210A	0.763771
COBL	0.763681
FECH	0.763582
CDH23	0.762984
INHBC	0.762629
DIO2	0.761316
GNPDA1	0.761206
APOL3	0.761004
LEKR1	0.760011
HAVCR2	0.759865
RDH11	0.759618
PFDN6	0.759603
FKBP1B	0.759035
EFR3A	0.758181
NR2C2	0.75747
ALAS1	0.757393
ZNF780B	0.757073
CLEC9A	0.757025
SVIL	0.756636
ERMP1	0.755799
COLGALT1	0.754112
ZC3H7A	0.754089
BIRC6	0.753667
ROCK1	0.752847
ANAPC13	0.752404
HAPLN4	0.752258
REV3L	0.752063
CHSY3	0.751477
KIAA1614	0.751116
ASAH2B	0.750803
DTNBP1	0.750423
PAPSS1	0.750001
ILKAP	0.749856
WDSUB1	0.749505
DCAKD	0.749107
HERPUD2	0.748935
LSM4	0.74887
STK38L	0.748113
TRAPPC8	0.748071
ETV2	0.747606
ZFX	0.74682
TAF15	0.746781
ZNF45	0.746509
SOX9	0.746343
TFAP2B	0.745921
CRTC3	0.745823
CUL5	0.745625
RARB	0.74519
RNASE6	0.744925
SLITRK3	0.744763
ZNF394	0.74466
PLXNB1	0.744602
PRICKLE2	0.744392
EPSTI1	0.744372
DENND2D	0.743783
F2R	0.743593
JAM2	0.7431
MORF4L2	0.742699
DOK1	0.741685
GBP3	0.741314
MRPS15	0.741117
FICD	0.740925
DBF4	0.740643
PRDM15	0.740413
PPP2R1B	0.740269
CLCC1	0.73964
RBM5	0.739558
UNG	0.739465
SLCO1C1	0.739244
CEP19	0.739001
SH3BGRL2	0.738405
TRAF3IP1	0.738401
CUL7	0.738321
DPY19L4	0.738192
GAR1	0.737
ZNRF1	0.736279
SLC9B1	0.736118
EMC8	0.736076
SCD	0.736044
ASIC4	0.735862
TMEM127	0.735533
DLG2	0.734252
PHF5A	0.734083
ATP13A3	0.733596
CCDC14	0.733478
AP1S1	0.73309
ZNF768	0.732966
CRYAB	0.732692
EGR3	0.73264
SPOCK2	0.732431
POMC	0.731712
RHEB	0.731262
GRB14	0.731139
TAC3	0.731031
MFN1	0.730599
WDR89	0.730557
PIGC	0.730212
EIF2AK4	0.730111
PRKAR1B	0.729542
ZC3H12A	0.729417
RPUSD3	0.729232
PCLO	0.728814
PPP5C	0.728503
CKS2	0.728251
ATG7	0.728019
NUP37	0.727954
COX7A2	0.727707
AQP9	0.727679
FRG1	0.727539
ASCC3	0.727467
TBC1D14	0.727106
FYN	0.727021
SNX25	0.726991
DCLK2	0.726127
YIF1A	0.726038
PDHA1	0.725627
ZNF202	0.725553
TECTA	0.724582
ZBED5	0.724279
BCL2	0.723642
TENM1	0.72287
OSMR	0.72283
ADCY8	0.722394
NAPG	0.722288
AAAS	0.722224
IFITM1	0.721855
DEPDC1B	0.721641
LIN9	0.721403
UBTD2	0.721378
PHLPP1	0.720355
RPL39L	0.720081
KIF16B	0.719964
ACKR3	0.719503
CDS2	0.719286
FAM117B	0.718915
ZNF175	0.718443
SRGAP2C	0.717807
ELAC2	0.717639
FGF7	0.717451
CANX	0.716943
RANGAP1	0.716706
CAMKK1	0.716633
TSC22D4	0.716105
FCGRT	0.715594
SETDB2	0.715552
BSG	0.715277
SPINT2	0.715117
CYLD	0.714849
RNF181	0.714822
TMC7	0.714715
ATP11C	0.714618
DNAH14	0.714525
STXBP2	0.713906
MVB12A	0.713383
CNTNAP3B	0.712963
STYXL1	0.712925
MYO5A	0.712375
HIF3A	0.71152
SH3PXD2A	0.711437
OCEL1	0.710743
CMIP	0.710684
UBXN1	0.710445
ECT2	0.710414
KEAP1	0.710285
MRPL11	0.709837
SP140L	0.709203
CCDC74A	0.709181
SLC12A7	0.708976
SGCD	0.708851
RPL26	0.708365
DHX30	0.707789
EPHB1	0.707758
UBE2Q1	0.707643
NUP153	0.70707
TMEM254	0.707
KLHDC1	0.706999
ARHGAP35	0.706579
RPL5	0.70657
IP6K3	0.70618
TYMS	0.705684
PRPF4	0.705552
ABCD2	0.705247
MSH4	0.70516
KDM1B	0.704929
KLC4	0.704679
GPX3	0.704416
SF3B2	0.704087
ARMC1	0.704064
THBS1	0.703935
SMDT1	0.70294
BCL2L1	0.702859
CYTH1	0.702787
SGCZ	0.702559
ZCWPW2	0.702532
GIMAP2	0.702492
MAP3K6	0.702083
CENPC	0.701964
TMEM158	0.701164
RAD51	0.70077
FCGR2A	0.700691
IGSF3	0.70039
CAMK2N2	0.700363
NEB	0.699667
SLC38A9	0.699608
SPON1	0.699582
TCF12	0.699435
IDH3G	0.699192
TK1	0.698428
RBM14-RBM4	0.698038
QKI	0.697924
OLFM1	0.69763
GLRX	0.697447
FMN2	0.697117
GSC	0.697107
PHF3	0.69634
MED19	0.696276
NELL1	0.695834
TUBA1C	0.695716
PODN	0.695428
THOC7	0.695013
DPH6	0.694999
KLHL18	0.694653
POP7	0.69439
FAM32A	0.694196
PDK3	0.694137
TULP3	0.693339
KLHL7	0.693202
DCAF10	0.693058
NOMO3	0.692716
HMOX1	0.692713
CNTNAP1	0.692664
MTIF2	0.69169
KBTBD3	0.691406
PAIP2B	0.69132
EMC2	0.691013
SHISA4	0.690849
MLXIP	0.690117
DOCK10	0.690007
CYP19A1	0.689761
NAA38	0.688919
ZNF391	0.688667
GMFG	0.688196
USH1C	0.687817
OTOA	0.687766
CLIP4	0.687212
PMPCB	0.686717
PARP4	0.686661
GFOD1	0.686596
VAV1	0.686258
CDCA2	0.686221
PITPNB	0.685435
ID4	0.685292
FAM131B	0.685118
TEX2	0.68464
IGFL4	0.684073
COMMD10	0.683617
FAM177B	0.683603
NDFIP1	0.683338
STAM	0.683148
SRPK3	0.683046
GINS2	0.682095
CDK5	0.681127
KCNT2	0.680675
SP100	0.68031
RBM43	0.680149
ARID4B	0.679913
TSPYL5	0.679725
DBNDD2	0.679667
GDAP1L1	0.67948
LAPTM4A	0.679097
TMEM245	0.678841
EIF3H	0.677563
PLN	0.676555
YWHAH	0.676517
MAOB	0.676219
PDE1C	0.676019
RTN1	0.675489
TTLL11	0.675421
ANKRD12	0.674495
SEC11A	0.674141
PTPN11	0.674038
B3GALT2	0.673969
MCM3AP	0.673693
ENO2	0.673676
REL	0.673382
ZNF146	0.672382
SMIM3	0.672102
IDNK	0.671736
ZNF26	0.671479
CHST11	0.671236
MGRN1	0.670943
FGF11	0.670882
ZNF559	0.670751
REXO2	0.670543
HERC5	0.670079
VGLL4	0.670053
DGAT1	0.669573
HOXB3	0.669538
GPRC5B	0.669263
KLHDC8A	0.668719
MSRB3	0.668274
ARL2	0.668153
INTS7	0.667912
DHRS3	0.667821
ADNP2	0.667624
CTSO	0.667611
STAT5B	0.667574
PPM1H	0.667529
HDX	0.667273
GRINA	0.667078
EMC10	0.667
PAPPA2	0.666733
EPHA5	0.666538
MCM10	0.6662
ARX	0.665902
GPNMB	0.665757
SLK	0.664985
TCEA3	0.664614
RPS18	0.664112
LRP12	0.663181
PAQR4	0.66187
CDKAL1	0.661776
LONRF3	0.661644
COL23A1	0.661411
DSEL	0.661366
CMC2	0.660975
GLT8D1	0.659401
LTBP3	0.659218
DAAM2	0.658547
TMEM11	0.658325
SPIRE1	0.658104
FHDC1	0.657792
ZNF407	0.657643
RBM26	0.657572
CNTN3	0.657267
S100B	0.656931
RAD9A	0.656747
GLRA2	0.656683
CLCN6	0.656575
PIGA	0.656094
ZNF22	0.65588
CAMK2A	0.655627
EYS	0.65562
MRPL3	0.655604
APBA2	0.654771
HTR4	0.654401
HIPK2	0.653519
RRS1	0.653316
GPRC5C	0.653298
SLC14A2	0.653185
NDUFAB1	0.653089
TCHH	0.653027
UAP1L1	0.652955
AKAP9	0.652936
LZTS1	0.652839
AATK	0.651808
MINK1	0.651524
NAT8L	0.651308
TEX14	0.651148
SAP30	0.651137
ATP8A2	0.650619
RRAS2	0.650264
NPC1	0.649588
LPGAT1	0.649579
CALR	0.64936
UBE2Q2	0.649297
TXNL4B	0.649258
SHROOM2	0.648704
PPME1	0.64861
SLIT1	0.648539
TSPAN10	0.648384
AK8	0.648107
LAMTOR1	0.648093
CENPE	0.646573
LYAR	0.645794
ITGB1BP1	0.645712
GUSB	0.645478
PMP2	0.645381
PREPL	0.64513
NOD1	0.644836
RNF212	0.644694
IQCD	0.643956
CDC5L	0.643741
MMD	0.643628
RCC1	0.643309
PGAP2	0.64317
CDC73	0.643007
RRP1B	0.642311
AURKB	0.642299
SMPD4	0.641897
TMCC3	0.641658
LNX2	0.641597
TADA1	0.641089
ECE1	0.640871
ZNF439	0.640772
HCFC1R1	0.640597
CAP1	0.640391
TRAIP	0.639876
XKR7	0.639745
GAB2	0.638657
METTL24	0.638643
TMEM106A	0.637983
HABP4	0.637423
AIF1L	0.637242
TBC1D10C	0.637171
FAM120B	0.637103
TMEM147	0.636932
DUSP1	0.636482
MAPK6	0.635945
PFDN4	0.635893
SFRP4	0.63565
MPPED2	0.635422
UNC119	0.635397
TSSC4	0.634513
ZNF12	0.634478
RNASE3	0.63438
CSDC2	0.634364
MT2A	0.634193
PXMP2	0.633623
DYNC2H1	0.633231
C1S	0.633184
CDCA8	0.632704
UBE4A	0.632613
POLR2G	0.63245
SLC11A1	0.632223
TMTC4	0.632034
SLC25A11	0.631892
CENPQ	0.631702
LGMN	0.631264
VMO1	0.630964
MRPL51	0.630884
GRWD1	0.63069
ANKRD65	0.630573
PDE8B	0.630182
KPNB1	0.629583
FKBP3	0.629376
ZNF726	0.629192
[truncated: 9,014 more rows]

## Sheet: Supplementary Table 6
Sample_ID	AC-like	MES1-like	NPC1-like	Proliferation	MES2-like	NPC2-like	OPC-like
TCGA-76-4927-01A-01R-1850-01	0.595505	0.0336157	0.0170435	0.0553787	0.119521	0.0195601	0.159376
TCGA-28-5215-01A-01R-1850-01	0.47544	0.0548863	0.0288693	0.0717487	0.0753372	0.0493654	0.244353
TCGA-06-2559-01A-01R-1849-01	0.333293	0.0690297	0.170938	0.150811	0.157081	0.118846	1.30999e-06
TCGA-06-0644-01A-02R-1849-01	0.409299	7.82157e-07	5.10668e-07	0.0352879	0.549332	5.35142e-07	0.00607907
TCGA-06-2567-01A-01R-1849-01	0.64581	0.105821	8.85305e-07	0.112956	1.14949e-06	0.0900916	0.0453197
TCGA-06-0158-01A-01R-1849-01	0.710724	0.0691469	0.0177812	0.0235221	0.0042938	0.0871997	0.0873326
TCGA-06-5416-01A-01R-1849-01	0.191086	0.050935	0.398775	0.110023	0.0759747	0.150934	0.0222723
TCGA-06-5408-01A-01R-1849-01	0.56404	0.0183742	0.142626	0.0542649	0.0857098	0.134984	4.70052e-07
TCGA-12-5295-01A-01R-1849-01	0.650376	0.0454487	0.262074	0.0215647	0.00636417	0.00388058	0.0102925
TCGA-06-2569-01A-01R-1849-01	0.18322	0.0906009	0.0225356	0.279916	0.362816	0.0609106	7.43465e-07
TCGA-06-0238-01A-02R-1849-01	0.273269	0.0842424	0.0676449	0.0550322	1.42169e-06	0.179324	0.340486
TCGA-28-5213-01A-01R-1850-01	0.668659	0.117001	1.18202e-06	2.63624e-06	0.179472	0.00501598	0.0298478
TCGA-28-2509-01A-01R-1850-01	0.523453	0.028378	3.65849e-05	0.076773	0.326499	0.0389015	0.00595883
TCGA-26-5136-01B-01R-1850-01	0.57996	0.141799	0.00728898	0.121052	0.00623761	0.0974235	0.0462393
TCGA-06-5414-01A-01R-1849-01	0.764428	0.042879	0.0344362	0.022123	0.0950431	0.0279287	0.0131622
TCGA-06-0138-01A-02R-1849-01	0.540072	0.0911919	0.0923449	0.0124413	0.113568	0.0816381	0.0687438
TCGA-28-1747-01C-01R-1850-01	0.643358	0.049033	0.0915545	0.0111002	4.92141e-07	0.0579624	0.146992
TCGA-06-0156-01A-02R-1849-01	0.418465	0.110999	0.0609725	0.0756768	0.146423	0.135016	0.052447
TCGA-32-5222-01A-01R-1850-01	0.585173	0.08462	0.180334	0.0453653	0.0530082	0.0169625	0.0345366
TCGA-28-5208-01A-01R-1850-01	0.613688	0.0559754	0.19574	0.0948812	0.0127802	0.0269351	4.90453e-07
TCGA-26-5133-01A-01R-1850-01	0.389431	0.152614	0.333126	0.0383755	5.24396e-05	0.0686746	0.0177269
TCGA-06-2563-01A-01R-1849-01	0.598405	0.0468037	0.18394	0.0690902	0.00108552	0.100674	1.6004e-06
TCGA-06-2557-01A-01R-1849-01	0.546407	0.158329	0.0187382	0.0760366	2.1316e-06	0.093411	0.107076
TCGA-76-4932-01A-01R-1850-01	0.662585	0.00158296	0.204159	0.0402575	0.0704123	0.021002	1.41297e-06
TCGA-06-5858-01A-01R-1849-01	0.50697	0.121681	3.74454e-07	0.117974	0.118884	0.0531721	0.0813184
TCGA-28-2513-01A-01R-1850-01	0.770655	0.0185445	1.02239e-06	5.00156e-07	0.201686	0.00447595	0.00463731
TCGA-19-1787-01B-01R-1850-01	0.483097	0.123849	6.47343e-07	0.22671	0.0443042	0.063753	0.0582856
TCGA-16-1045-01B-01R-1850-01	0.673275	0.147156	9.69919e-07	1.04539e-06	0.114701	0.0279155	0.0369504
TCGA-27-2519-01A-01R-1850-01	0.64873	0.0622075	0.00478072	0.0187711	0.0017987	0.18934	0.0743719
TCGA-32-2615-01A-01R-1850-01	0.638996	0.0428678	1.44716e-06	0.0182353	0.212826	0.0469143	0.0401587
TCGA-41-4097-01A-01R-1850-01	0.656283	0.0644548	9.69208e-07	1.22015e-06	0.168841	0.0826318	0.0277869
TCGA-28-5218-01A-01R-1850-01	0.379579	3.42076e-07	7.21963e-07	0.035252	0.536179	4.08286e-07	0.0489882
TCGA-27-1837-01A-01R-1850-01	0.577975	0.0124493	0.265586	0.0216143	2.98369e-06	0.0686869	0.0536856
TCGA-06-5413-01A-01R-1849-01	0.505965	0.0720862	0.205108	0.101686	0.0283631	0.0742642	0.0125272
TCGA-76-4928-01B-01R-1850-01	0.626581	0.00376695	0.000177156	0.0221297	0.30634	0.0127407	0.0282644
TCGA-27-1835-01A-01R-1850-01	0.728024	0.0145279	0.0947844	0.123608	5.35423e-07	0.0390543	8.13308e-07
TCGA-15-1444-01A-02R-1850-01	0.578189	0.140966	0.00027781	0.0206802	2.69176e-07	0.0364417	0.223445
TCGA-06-0747-01A-01R-1849-01	0.763642	0.0261147	0.0647238	0.0404473	0.000430123	0.104639	2.84113e-06
TCGA-28-1753-01A-01R-1850-01	0.475074	0.0603533	0.116042	0.0801097	0.17056	0.0483972	0.0494635
TCGA-06-0219-01A-01R-1849-01	0.550725	0.100661	0.027259	0.0294592	0.00744539	0.0489612	0.235489
TCGA-06-0749-01A-01R-1849-01	0.541433	0.100442	4.94102e-07	2.52844e-07	4.1008e-07	0.185156	0.172968
TCGA-06-0750-01A-01R-1849-01	0.627806	0.0495895	0.00563245	1.62284e-06	0.210578	0.0264826	0.0799096
TCGA-19-5960-01A-11R-1850-01	0.367805	0.0502712	0.166831	0.191423	3.69925e-07	0.223668	2.25053e-06
TCGA-06-5415-01A-01R-1849-01	0.626238	0.0166408	0.201831	0.0442217	2.44688e-07	0.091792	0.0192764
TCGA-06-0745-01A-01R-1849-01	0.41024	0.0374793	0.332152	0.0262592	0.151576	0.0284416	0.013853
TCGA-27-2528-01A-01R-1850-01	0.659285	0.000107037	0.181825	0.0693318	0.0823406	0.00710941	8.01432e-07
TCGA-06-2558-01A-01R-1849-01	0.360593	0.0773315	0.106784	0.0847168	0.0249242	0.198805	0.146845
TCGA-06-2561-01A-02R-1849-01	0.681673	0.110903	1.25355e-05	0.00443255	1.63812e-06	0.161718	0.0412605
TCGA-27-1830-01A-01R-1850-01	0.610389	0.0826658	0.0139485	0.0304534	0.137253	0.0367122	0.0885783
TCGA-41-5651-01A-01R-1850-01	0.15793	0.0179894	0.325892	0.144894	4.10544e-06	0.274836	0.0784545
TCGA-06-0211-01B-01R-1849-01	0.538313	0.0131172	0.254536	0.0958222	0.000833726	0.0973775	9.29638e-07
TCGA-16-0846-01A-01R-1850-01	0.643546	0.0468482	0.0123318	2.4522e-06	3.47664e-07	0.0923023	0.204969
TCGA-28-5204-01A-01R-1850-01	0.555318	0.0358845	0.314031	0.091778	8.12863e-06	0.0029793	8.24532e-07
TCGA-32-2616-01A-01R-1850-01	0.593056	0.118754	0.00354729	0.0806096	0.104935	0.0467061	0.052392
TCGA-27-2523-01A-01R-1850-01	0.375916	0.000228064	0.458021	0.0830247	0.0363047	0.0465041	1.70685e-06
TCGA-28-5207-01A-01R-1850-01	0.519739	0.0909605	0.0646632	0.055895	4.78717e-07	0.238963	0.0297788
TCGA-14-0787-01A-01R-1849-01	0.610454	0.040456	0.160795	0.0449235	0.0593516	0.0824041	0.00161563
TCGA-12-3653-01A-01R-1849-01	0.779608	0.00578352	0.15709	0.0568111	7.00633e-07	0.000705176	1.05112e-06
TCGA-02-2483-01A-01R-1849-01	0.15335	0.0541517	0.380685	0.145899	0.103508	0.162404	1.62308e-06
TCGA-06-0184-01A-01R-1849-01	0.672669	0.102339	8.01317e-07	4.19286e-07	0.121956	0.00932532	0.0937095
TCGA-06-0178-01A-01R-1849-01	0.266373	0.148257	0.340816	0.00228447	0.000272425	0.0321982	0.209798
TCGA-41-3915-01A-01R-1850-01	0.526065	0.0827034	0.000514499	0.0278391	0.260248	0.00684672	0.0957839
TCGA-19-4065-01A-01R-2005-01	0.475622	0.0912457	1.89116e-06	0.046423	0.355344	0.0216211	0.00974248
TCGA-06-1804-01A-01R-1849-01	0.610136	0.124237	0.00386512	0.0850152	2.92488e-07	0.157103	0.0196437
TCGA-12-0619-01A-01R-1849-01	0.515813	0.0762482	7.44581e-07	0.0784446	0.253502	0.0744005	0.0015906
TCGA-02-2485-01A-01R-1849-01	0.529434	8.56185e-05	0.210388	0.0903707	1.32486e-06	0.16972	3.73108e-07
TCGA-06-0125-01A-01R-1849-01	0.596354	0.0405299	0.170015	0.0845688	0.0450358	0.0634957	7.68899e-07
TCGA-02-0047-01A-01R-1849-01	0.626448	0.0889195	0.0334833	0.00804667	0.0178621	0.130194	0.0950461
TCGA-14-0781-01B-01R-1849-01	0.756453	0.00645605	5.76755e-07	9.52039e-07	0.232099	0.000733927	0.00425639
TCGA-27-2521-01A-01R-1850-01	0.320856	0.102228	0.439349	0.0291836	1.13408e-06	0.0306312	0.0777517
TCGA-06-0132-01A-02R-1849-01	0.523962	0.121694	3.71565e-07	2.16699e-07	0.000245784	0.199954	0.154143
TCGA-32-1970-01A-01R-1850-01	0.610313	0.0335099	0.200746	0.053501	5.99233e-07	0.0962099	0.00572003
TCGA-06-0882-01A-01R-1849-01	0.719667	0.0849272	6.14611e-07	1.35802e-06	1.05416e-06	0.105771	0.0896315
TCGA-32-1982-01A-01R-1850-01	0.647256	0.0580971	0.0086272	0.0176874	0.177364	0.0674502	0.0235181
TCGA-27-2524-01A-01R-1850-01	0.411752	9.39962e-07	0.0742424	0.0392209	0.446221	3.98974e-05	0.0285222
TCGA-32-1980-01A-01R-1850-01	0.481693	0.0742602	2.96107e-07	2.96957e-07	0.00854931	0.296027	0.13947
TCGA-06-0646-01A-01R-1849-01	0.465543	0.0963595	0.0554136	0.0467329	0.133668	0.135315	0.0669682
TCGA-27-1831-01A-01R-1850-01	0.78425	0.0502724	0.0853589	0.0144245	0.0563401	2.20918e-06	0.00935197
TCGA-32-2632-01A-01R-1850-01	0.783434	0.0637686	0.0193974	0.0537969	0.00675562	0.0485221	0.0243254
TCGA-06-0210-01A-01R-1849-01	0.459393	0.0371146	1.27325e-06	0.00222867	0.467085	0.0175833	0.0165939
TCGA-06-0139-01A-01R-1849-01	0.328521	0.130125	8.76246e-07	1.17164e-06	0.519113	0.00161862	0.0206202
TCGA-06-5411-01A-01R-1849-01	0.288314	0.0427044	8.91052e-06	0.00338597	6.43815e-07	0.441001	0.224585
TCGA-12-3652-01A-01R-1849-01	0.611287	4.36595e-07	0.278348	0.00727794	0.103085	6.68331e-07	1.03708e-06
TCGA-28-2514-01A-02R-1850-01	0.522811	0.0212356	0.214847	0.0190074	5.20596e-07	0.211128	0.01097
TCGA-32-4213-01A-01R-1850-01	0.733107	0.0231603	0.0523706	0.0136366	0.1278	0.0181032	0.031822
TCGA-19-2619-01A-01R-1850-01	0.750623	0.00483755	0.159155	0.0322167	0.00155934	0.0515302	7.88535e-05
TCGA-12-1597-01B-01R-1849-01	0.357449	0.0128573	0.0938369	0.0358483	0.000122133	0.248423	0.251464
TCGA-14-0790-01B-01R-1849-01	0.73232	3.00781e-06	0.212696	0.0421335	4.93927e-07	0.0128458	1.54753e-06
TCGA-14-1034-01A-01R-1849-01	0.816262	0.0329215	9.58744e-07	0.0471641	0.0697322	0.0338309	8.88957e-05
TCGA-06-0129-01A-01R-1849-01	0.184901	0.225701	0.21805	0.182693	3.21733e-07	0.115023	0.0736321
TCGA-76-4931-01A-01R-1850-01	0.459363	0.0550372	0.261625	0.0695375	0.000286001	0.153192	0.00095923
TCGA-06-2565-01A-01R-1849-01	0.537284	0.119447	0.199616	0.080964	5.53913e-06	0.0626831	2.83915e-07
TCGA-06-2562-01A-01R-1849-01	0.580275	0.0354719	7.41829e-06	0.00715301	0.266416	0.0902919	0.0203849
TCGA-14-2554-01A-01R-1850-01	0.804434	0.0550087	0.0274146	0.00528841	0.0149808	0.0657086	0.0271647
TCGA-06-0744-01A-01R-1849-01	0.410234	0.0771259	0.392906	0.0631931	0.000527645	0.0544733	0.00154051
TCGA-06-0645-01A-01R-1849-01	0.54777	0.0647706	1.37606e-06	1.38149e-05	0.298137	0.0395942	0.0497131
TCGA-06-5410-01A-01R-1849-01	0.454565	0.134378	1.49385e-07	3.55693e-07	0.311022	0.00743855	0.0925961
TCGA-14-0871-01A-01R-1849-01	0.140459	0.0175814	0.0427881	0.333762	0.328819	0.136586	4.36837e-06
TCGA-19-2625-01A-01R-1850-01	0.727257	0.00368398	9.73096e-06	0.0271494	0.159689	0.0605088	0.0217025
TCGA-06-0686-01A-01R-1849-01	0.215864	0.00888693	0.125397	0.0818036	0.110758	0.0913059	0.365984
TCGA-27-1832-01A-01R-1850-01	0.709483	0.0451866	5.61717e-07	0.0443328	0.168353	0.0267716	0.00587298
TCGA-06-5859-01A-01R-1849-01	0.740719	0.0943991	0.000712338	0.0649045	3.07152e-07	0.0831168	0.0161477
TCGA-26-5132-01A-01R-1850-01	0.541398	0.0421995	0.000926569	0.135232	0.20765	0.0646163	0.00797735
TCGA-27-1834-01A-01R-1850-01	0.633486	0.154153	0.0288679	0.00604287	4.95393e-07	0.084487	0.0929624
TCGA-28-5209-01A-01R-1850-01	0.610067	0.000149608	0.136865	0.140214	0.0794216	0.0332826	3.67963e-07
TCGA-06-0168-01A-01R-1849-01	0.749987	0.0237723	2.96593e-06	0.0149322	0.0284935	0.124153	0.0586586
TCGA-19-2624-01A-01R-1850-01	0.23479	0.0355362	0.267272	0.181163	0.0118024	0.269435	1.19395e-06
TCGA-26-1442-01A-01R-1850-01	0.56315	0.157586	0.0490327	2.56173e-07	2.10598e-07	0.128025	0.102205
TCGA-15-0742-01A-01R-1850-01	0.452224	0.000848078	0.469831	0.0356283	0.0164658	0.0250022	5.67622e-07
TCGA-28-5216-01A-01R-1850-01	0.465037	0.0342796	0.119148	0.0105562	0.190389	0.0103516	0.170239
TCGA-12-5299-01A-02R-1849-01	0.561511	0.0105977	0.182503	0.0106265	0.217971	0.0166177	0.000173591
TCGA-19-2629-01A-01R-1850-01	0.490931	0.154541	0.144659	0.0160665	1.5264e-06	0.0325486	0.161253
TCGA-14-1825-01A-01R-1850-01	0.264682	0.0535018	0.247138	0.105929	2.39302e-05	0.0510426	0.277683
TCGA-06-0130-01A-01R-1849-01	0.467607	0.0288189	3.01961e-07	0.0451611	0.458341	7.10169e-05	8.51068e-07
TCGA-06-6698-01A-13T-1900-53	0.410267	0.29814	2.26381e-06	0.196585	0.0278047	0.067199	2.24478e-06
TCGA-76-4929-01A-01R-1850-01	0.535539	0.139023	0.0251573	0.015856	1.10028e-06	0.178645	0.105779
TCGA-06-5412-01A-01R-1849-01	0.664946	0.035534	5.50619e-07	0.000104069	0.274987	0.016591	0.00783696
TCGA-76-4926-01B-01R-1850-01	0.742611	0.0240685	3.4238e-05	0.0275103	2.5517e-07	0.162957	0.0428184
TCGA-12-0618-01A-01R-1849-01	0.218075	0.0518987	0.0975866	0.0812909	0.000311485	0.453723	0.0971138
TCGA-14-0789-01A-01R-1849-01	0.615662	0.0167045	7.18404e-07	3.26448e-07	0.366022	0.0016087	9.92689e-07
TCGA-06-5417-01A-01R-1849-01	0.402432	0.174596	0.30938	0.0486185	1.42927e-06	0.0527323	0.0122388
TCGA-06-0190-01A-01R-1849-01	0.571096	0.0104396	5.64742e-07	0.0252836	0.374158	0.0063084	0.0127135
TCGA-06-0211-01A-01R-1849-01	0.62271	0.0173067	0.0896763	0.046447	0.187457	0.0364015	1.46903e-06
TCGA-14-0817-01A-01R-1849-01	0.488432	0.0834711	0.196772	0.0318906	0.128008	0.0171901	0.0542363
TCGA-76-4925-01A-01R-1850-01	0.479921	0.00757563	0.158311	0.143012	0.172421	0.0387569	1.9602e-06
TCGA-06-0187-01A-01R-1849-01	0.667717	0.0235427	0.174617	0.00649544	0.121569	0.00605774	5.64208e-07
TCGA-26-5135-01A-01R-1850-01	0.374344	0.00996622	0.244974	0.018364	0.192194	0.10015	0.0600078
TCGA-06-2564-01A-01R-1849-01	0.655084	0.126279	0.00183329	0.0624409	0.00933732	0.0930744	0.0519506
TCGA-06-5418-01A-01R-1849-01	0.575253	0.0383587	0.0507988	0.0074029	0.298909	0.0180765	0.0112015
TCGA-06-0649-01B-01R-1849-01	0.680473	0.155173	1.60212e-05	0.00661196	0.02797	0.0793053	0.0504507
TCGA-06-0743-01A-01R-1849-01	0.630393	0.0619383	0.249275	0.000634153	1.19018e-06	0.057753	5.25853e-06
TCGA-06-2570-01A-01R-1849-01	0.286861	0.1599	0.209448	0.0530121	0.0134228	0.131392	0.145965
TCGA-06-0157-01A-01R-1849-01	0.613644	0.00633106	0.163395	0.0570911	5.30861e-07	0.14539	0.0141482
TCGA-12-0821-01A-01R-1849-01	0.539304	0.0362411	0.0949435	0.0934111	0.0551878	0.158457	0.0224551
TCGA-06-0174-01A-01R-1849-01	0.184191	2.93958e-06	0.349836	0.104752	0.119057	0.212393	0.0297684
TCGA-28-5220-01A-01R-1850-01	0.666272	0.059089	0.0877209	0.0219162	4.56228e-07	0.0475806	0.117421
TCGA-27-2526-01A-01R-1850-01	0.877963	0.000149347	0.115368	1.04879e-06	1.45848e-06	1.0536e-06	0.00651589
TCGA-06-0878-01A-01R-1849-01	0.625667	0.030423	0.000217089	0.0352588	0.274515	0.0294787	0.00444106
TCGA-12-3650-01A-01R-1849-01	0.312609	0.00281162	0.474242	0.108911	0.00101024	0.0845059	0.0159106
TCGA-08-0386-01A-01R-1849-01	0.544332	0.0869413	0.031557	0.102197	0.00245258	0.194516	0.0380042
TCGA-06-0156-01A-03R-1849-01	0.401459	0.0792531	0.0626086	0.105384	0.179701	0.127393	0.0442018
TCGA-32-2634-01A-01R-1850-01	0.329369	0.0737449	0.0386745	0.200802	0.0050113	0.22941	0.122989
TCGA-02-0055-01A-01R-1849-01	0.375871	0.00207395	2.14998e-07	0.00816123	0.61377	0.00011678	7.54512e-06
TCGA-32-2638-01A-01R-1850-01	0.807639	0.0338973	0.00771653	0.014265	0.0844606	0.0487606	0.00326122
TCGA-19-1390-01A-01R-1850-01	0.043906	0.154598	0.337241	0.159274	0.0770418	0.0425604	0.185379
TCGA-28-2499-01A-01R-1850-01	0.841085	0.0852734	0.0160243	4.28454e-07	1.00673e-05	0.0355391	0.0220682
TCGA-14-1823-01A-01R-1849-01	0.740286	0.0919986	1.10826e-06	0.00373332	0.135628	0.0176976	0.010655
TCGA-12-0616-01A-01R-1849-01	0.316997	4.72186e-05	0.392429	0.0895979	0.139954	0.0449193	0.0160567
TCGA-02-2486-01A-01R-1849-01	0.578967	0.0576044	2.46698e-07	3.0818e-07	0.337262	1.1574e-06	0.0261646
TCGA-19-2620-01A-01R-1850-01	0.773519	0.0440672	1.67065e-06	1.8719e-06	0.000493313	0.0162216	0.165695
TCGA-14-1829-01A-01R-1850-01	0.65634	0.0835061	0.0754117	0.00518151	0.104531	1.25594e-05	0.0750174
TCGA-26-5134-01A-01R-1850-01	0.270783	0.123804	0.338586	0.113618	0.00850774	0.0441407	0.100562
TCGA-41-2571-01A-01R-1850-01	0.122696	0.0585658	0.0491841	0.0206121	0.130364	0.297962	0.320616
TCGA-41-2572-01A-01R-1850-01	0.802602	0.0128519	0.114109	0.00780968	0.0334921	0.0167574	0.0123775
TCGA-26-5139-01A-01R-1850-01	0.721676	0.0159966	0.0500862	0.0173044	0.10411	0.0773863	0.0134405
TCGA-06-0141-01A-01R-1849-01	0.612789	0.139221	4.72491e-07	8.10142e-07	0.169403	0.0126632	0.0659234
TCGA-06-5856-01A-01R-1849-01	0.598407	0.0307662	0.104189	0.0732548	0.0440008	0.142968	0.00641452
CGGA_1001	0.609454	0.0770548	3.19452e-06	8.78536e-07	0.207873	0.0260603	0.0795544
CGGA_1007	0.708333	0.00952914	0.0187374	0.0588972	0.0737914	0.0775991	0.0531127
CGGA_1011	0.687535	0.125456	0.0374927	0.00217906	0.0658518	0.0480542	0.0334316
CGGA_1015	0.440344	0.000692175	1.62049e-06	0.0225614	0.536394	5.67447e-06	1.61389e-06
CGGA_1023	0.417541	0.0841877	0.266692	0.0204259	0.044654	0.166415	8.42946e-05
CGGA_1024	0.647469	0.0217385	0.201445	0.0265171	0.00813161	0.0579818	0.0367167
CGGA_1026	0.575325	0.07216	0.060852	0.145939	0.0645266	0.0811946	2.16903e-06
CGGA_1035	0.240831	0.0246116	1.47466e-06	0.0158316	0.701847	0.0166698	0.000208131
CGGA_1039	0.358635	0.00859336	0.266383	0.165856	1.58463e-06	0.200514	1.70617e-05
CGGA_1045	0.551478	0.0310362	0.00657021	0.0541205	0.326143	0.0306351	1.64196e-05
CGGA_1049	0.638521	0.0257967	2.06884e-06	0.0136261	0.307544	0.0145078	2.22086e-06
CGGA_1072	0.369301	0.111208	0.255149	0.166152	1.61745e-06	0.0981856	3.14125e-06
CGGA_1077	0.522803	0.035812	0.0871317	0.021589	0.300142	0.000490176	0.032032
CGGA_1083	0.59314	0.0876356	3.57744e-06	0.00592326	0.238878	0.0275249	0.046895
CGGA_1091	0.428794	0.000422184	0.3148	0.0532815	0.148884	0.0534654	0.000353316
CGGA_1109	0.864319	0.018175	0.0423298	0.00582665	6.13753e-07	0.0609107	0.0084386
CGGA_1124	0.499084	0.0498863	1.30466e-06	0.0233902	0.409493	0.00288926	0.0152561
CGGA_1139	0.655974	0.000114471	0.0249572	1.20212e-06	9.17447e-07	0.199008	0.119944
CGGA_1171	0.623694	0.197382	1.88103e-06	6.44098e-06	0.051797	0.0512126	0.0759052
CGGA_1180	0.40156	0.00365909	0.158401	0.0893538	0.211381	0.0910013	0.0446437
CGGA_1214	0.459118	0.00126498	0.419468	0.0554978	0.0080437	0.0566055	2.19634e-06
CGGA_1216	0.833646	0.00990541	8.75273e-06	8.85187e-07	2.7555e-06	0.107866	0.0485709
CGGA_1224	0.608074	0.0668594	8.67976e-07	2.8181e-06	0.287775	0.0197101	0.0175777
CGGA_1234	0.596841	0.085879	2.30277e-06	0.0653532	0.157429	0.0224757	0.0720199
CGGA_1237	0.432821	0.00341288	0.436748	0.087132	5.82068e-06	0.0398793	1.28531e-06
CGGA_1240	0.440947	0.0392965	1.57615e-06	0.0313244	0.464691	0.0029949	0.0207453
CGGA_1251	0.303297	0.0771264	0.363988	0.095635	8.59668e-07	0.0618074	0.0981461
CGGA_1258	0.572453	0.0418301	0.191985	0.0378559	0.00755636	0.0498491	0.0984704
CGGA_1270	0.550003	0.0262913	3.72224e-06	3.78681e-06	0.0481084	0.179498	0.196092
CGGA_1299	0.688139	0.000228323	0.205198	0.0423837	0.0218249	0.0398702	0.0023555
CGGA_1313	0.525685	0.0651014	0.0148284	0.03955	0.334708	0.0078396	0.0122877
CGGA_1320	0.501905	0.0876001	0.142373	0.0781813	1.6577e-06	0.171671	0.0182682
CGGA_1332	0.32606	6.96637e-06	0.347787	0.194891	0.000151302	0.131101	2.9403e-06
CGGA_1338	0.432702	0.0229793	0.049844	0.0676701	0.368939	0.0229866	0.0348793
CGGA_1342	0.38515	0.022393	9.34708e-07	0.0937033	0.487654	0.0110971	1.6108e-06
CGGA_274	0.439404	5.48211e-05	0.174241	0.163485	0.17545	0.0473628	2.90696e-06
CGGA_413	0.746553	0.130573	0.0313355	0.022755	0.0350209	0.033745	1.72987e-05
CGGA_483	0.547705	0.0287924	2.22458e-06	0.125426	0.280219	0.0178532	2.29481e-06
CGGA_494	0.32287	0.00817106	8.70565e-07	1.22489e-06	7.62136e-07	0.475941	0.193015
CGGA_499	0.289132	0.130505	0.309002	0.117317	0.0746253	0.0794161	2.76363e-06
CGGA_525	0.617198	0.0604635	2.14225e-06	0.00305918	0.263057	0.0200741	0.0361455
CGGA_604	0.415446	0.0833249	1.92859e-06	0.0760428	0.357986	0.056451	0.0107471
CGGA_658	0.417104	0.106023	0.145987	0.0900919	4.03983e-06	0.0742821	0.166508
CGGA_676	0.679809	0.0951866	0.0292636	0.0968061	0.0113062	0.0638697	0.0237586
CGGA_679	0.611927	0.105777	0.0184559	0.109298	0.000119775	0.0383696	0.116053
CGGA_680	0.250233	0.0609505	0.325781	0.0413624	8.9312e-07	0.301328	0.0203443
CGGA_700	0.31151	0.142796	0.379779	1.68279e-05	5.9113e-07	0.0693807	0.0965167
CGGA_731	0.78196	0.0442537	1.32282e-05	0.0127305	0.108502	0.0366496	0.0158909
CGGA_782	0.561736	0.151012	0.0798935	0.0266828	0.0257774	0.0962628	0.0586351
CGGA_789	0.535053	0.0814064	4.33674e-06	1.42478e-06	0.0306228	0.222848	0.130064
CGGA_802	0.688706	0.050498	9.26922e-07	0.002757	0.20635	0.0510993	0.000588375
CGGA_804	0.349601	0.132288	1.12465e-06	0.0158324	1.02973e-06	0.0150627	0.487214
CGGA_808	0.452767	0.183812	2.73874e-06	0.00804407	2.73065e-06	0.0280559	0.327316
CGGA_837	0.400505	0.0174128	0.218381	0.0269771	0.245126	0.0868716	0.00472551
CGGA_842	0.643674	0.0119054	3.25864e-06	0.0610646	0.262045	0.0212943	1.29621e-05
CGGA_848	0.642162	0.0106701	0.126238	0.0897944	0.0640153	0.0670994	2.1177e-05
CGGA_850	0.753723	0.000113848	0.0746709	0.0954271	1.96347e-05	0.0753667	0.00067872
CGGA_859	0.388186	0.0265098	1.88999e-06	0.00491843	0.54344	0.0166996	0.0202441
CGGA_876	0.473584	0.0972343	1.14547e-06	0.00480367	0.397541	0.00504038	0.0217957
CGGA_878	0.695192	0.00020588	0.21098	0.0837535	9.97449e-05	0.00976685	1.35341e-06
CGGA_902	0.150673	3.48214e-06	2.18078e-06	0.356628	0.109802	0.382888	3.67682e-06
CGGA_D03	0.806686	0.0419418	0.0515487	0.0228512	0.0365182	0.0377515	0.00270253
CGGA_D09	0.537503	0.0418981	0.130069	0.0876278	0.127182	0.0671173	0.00860343
CGGA_D35	0.541138	0.0116053	3.28584e-06	0.00340698	0.368221	0.00218594	0.0734394
CGGA_D37	0.610845	0.0863758	2.62114e-06	0.0405481	0.233776	0.0152231	0.0132288
CGGA_D57	0.783001	0.0650323	0.000112533	0.0567665	0.00370782	0.0434958	0.0478839
CGGA_342	0.744509	0.0787828	0.0138654	0.000995189	0.0026775	0.0669549	0.0922148
CGGA_1219	0.345955	0.149553	0.452219	1.58191e-06	1.09883e-06	0.0208588	0.031412
CGGA_1287	0.544942	0.140353	0.0734005	0.0232016	9.22008e-07	0.0135723	0.20453
CGGA_1314	0.424766	0.0395725	0.340826	0.0991005	2.51862e-05	0.0772884	0.0184219
CGGA_1384	0.471556	0.11806	0.327864	5.00018e-06	1.50313e-06	0.0683515	0.0141621
CGGA_1409	0.403696	0.0604777	0.256248	2.37408e-06	5.21723e-07	0.236219	0.0433565
CGGA_491	0.412388	0.0473119	0.303524	0.0463011	9.17975e-07	0.154525	0.0359499
CGGA_710	0.635991	0.139735	1.8669e-06	2.54342e-06	1.47454e-06	0.0336339	0.190634
CGGA_747	0.232219	0.131196	0.398644	0.128681	1.34603e-06	0.109235	2.34601e-05
CGGA_761	0.467571	0.077302	0.174527	0.050935	2.26808e-06	0.157664	0.0719984
CGGA_1008	0.689641	0.00361836	0.212278	0.0825929	6.13237e-06	0.0118617	1.89132e-06
CGGA_1053	0.44812	0.047871	0.173318	0.0679407	0.0400662	0.0608716	0.161812
CGGA_1070	0.579419	2.70462e-05	0.323582	0.0548615	4.34626e-06	0.0417585	0.000346689
CGGA_1073	0.690824	3.71854e-05	6.648e-06	0.00750486	0.284087	3.90789e-06	0.0175371
CGGA_1074	0.616363	0.110417	0.0123156	0.037988	0.0762322	0.0795999	0.0670846
CGGA_1114	0.581521	0.125955	4.49437e-06	0.0390163	0.198981	0.0377628	0.0167592
CGGA_1275	0.257933	0.0215989	0.165662	0.0452192	0.407016	0.000238993	0.102332
CGGA_759	0.451472	0.106321	0.185638	0.07083	1.32827e-06	0.140772	0.0449649
CGGA_D30	0.622493	0.0605028	0.047933	2.22057e-06	2.65482e-06	0.0618845	0.207182
CGGA_1017	0.390953	0.0420523	8.56602e-07	8.31911e-07	3.20913e-07	0.452243	0.11475
CGGA_1036	0.377555	0.0684747	0.102734	0.0225907	0.288807	0.0735938	0.0662445
CGGA_1041	0.564147	0.0609104	0.0214428	4.85631e-05	5.81072e-07	0.178271	0.17518
CGGA_1075	0.696673	0.0704707	4.7491e-06	0.0630411	0.0962074	0.060068	0.0135349
CGGA_1086	0.575763	0.0493704	6.6221e-06	0.0650752	0.268527	0.032712	0.00854595
CGGA_1103	0.264731	0.0891702	0.257282	0.284137	0.0148662	0.0898127	1.08434e-06
CGGA_1106	0.535196	0.0347851	3.39707e-06	0.0420852	0.382556	0.00487455	0.000499506
CGGA_1134	0.462186	0.000173306	9.43212e-07	0.0247	0.51014	0.00279782	1.11395e-06
CGGA_1135	0.650516	0.0335647	0.102162	0.0397777	0.165303	0.00867536	1.35058e-06
CGGA_1138	0.391097	0.0373662	0.139602	0.21002	1.47219e-06	0.21605	0.00586327
CGGA_1142	0.628977	3.915e-05	0.1506	0.101628	0.0633416	0.0554107	2.95952e-06
CGGA_1172	0.598303	0.129442	0.087407	0.0244702	2.36361e-06	0.0610296	0.099346
CGGA_1236	0.403556	0.107313	4.96432e-07	3.24669e-06	1.06866e-06	0.038111	0.451015
CGGA_1256	0.681351	0.0260777	0.193993	0.0276651	2.58998e-06	0.0401764	0.0307336
CGGA_1282	0.681652	0.0992265	0.0522743	0.0677834	7.08126e-06	0.0990299	2.65124e-05
CGGA_1326	0.650393	0.0220726	0.155789	0.0252909	0.00769708	0.114625	0.0241331
CGGA_1353	0.702727	0.0471422	0.00878054	0.124827	0.0655072	0.0510154	7.67096e-07
CGGA_1354	0.609946	1.31155e-06	0.21154	0.0780137	0.100494	3.91167e-06	9.6806e-07
CGGA_1365	0.401138	0.070081	0.0189157	0.131126	0.314497	0.0635407	0.000702486
CGGA_1371	0.787577	0.0399103	0.00467015	1.56515e-05	0.09668	0.0160257	0.0551214
CGGA_1378	0.347277	0.134241	0.125547	0.183432	0.04722	0.0616442	0.10064
CGGA_1380	0.540344	0.0774916	4.14272e-07	0.0111303	2.14049e-06	0.0539841	0.317048
CGGA_1382	0.790859	0.0147558	0.0368502	0.0439338	5.81845e-07	0.0997894	0.0138112
CGGA_139	0.358288	0.0113266	7.95507e-07	1.33854e-06	4.5214e-07	0.526074	0.104309
CGGA_1391	0.691054	0.039151	0.0925928	0.0112968	0.0462807	0.0766263	0.0429989
CGGA_1392	0.554837	0.06174	0.0923972	0.00271798	0.140676	0.0231024	0.12453
CGGA_1402	0.604659	0.0533937	1.51832e-06	0.0455953	0.290966	1.56136e-05	0.00536936
CGGA_1403	0.455751	0.0830148	0.223835	0.133427	0.093998	0.00872647	0.00124665
CGGA_1410	0.543824	0.0885827	0.113497	0.141886	4.56985e-07	0.107523	0.00468601
CGGA_1418	0.357317	0.126255	0.00027167	0.191442	0.121959	0.108439	0.0943162
CGGA_1420	0.381435	0.00960355	2.00846e-06	6.55919e-07	7.0545e-07	0.448681	0.160277
CGGA_1422	0.50415	0.0833152	7.31959e-05	0.128124	0.239836	0.0398812	0.00462079
CGGA_1425	0.407985	0.0513342	0.471917	0.0663534	0.000650976	0.00175751	1.74926e-06
CGGA_1426	0.480009	0.0192818	0.273515	8.61576e-07	0.107358	0.0915378	0.0282978
CGGA_1433	0.77964	0.0146235	0.100079	0.00120962	0.104433	7.29315e-06	7.20141e-06
CGGA_1441	0.668948	0.039338	6.84829e-07	5.69747e-05	0.286684	2.19582e-06	0.00497019
CGGA_1444	0.326926	0.0516629	0.19832	0.101771	0.0489823	0.0541575	0.21818
CGGA_1451	0.681924	0.00657442	0.0740049	0.0165729	0.184038	0.00997703	0.0269082
CGGA_1452	0.446373	0.037984	0.0992985	0.0264332	0.273508	0.00343099	0.112973
CGGA_1457	0.583406	0.0853039	0.0614441	0.0634402	0.123016	0.0475855	0.0358048
CGGA_1461	0.745569	0.00118936	0.16363	0.0575787	0.0172096	0.0148227	6.30656e-07
CGGA_1462	0.542444	0.0288818	0.0353996	0.0396594	0.216071	0.0842189	0.0533249
CGGA_1467	0.284867	0.261416	0.196667	0.171918	4.38096e-06	0.0716149	0.0135131
CGGA_1472	0.385098	0.156701	0.0254812	0.0978301	0.105384	0.103351	0.126156
CGGA_1476	0.73166	0.01184	0.115531	0.00795512	7.28287e-07	0.0634364	0.0695766
CGGA_1478	0.524404	0.0818359	0.234799	0.114598	0.00896321	0.0353993	1.00739e-06
CGGA_1481	0.554621	0.0894134	2.05737e-05	0.0400486	0.262331	0.00924519	0.0443209
CGGA_1486	0.670925	0.000307036	8.52425e-06	0.074262	0.253472	0.00100136	2.46462e-05
CGGA_1491	0.483312	0.0230682	0.313425	0.132641	0.033307	0.0142446	1.76603e-06
CGGA_1494	0.551039	0.164018	0.000317347	0.0700526	6.31251e-05	0.203591	0.0109186
CGGA_1498	0.641071	0.0989622	7.18822e-06	0.0253582	0.176946	0.0392653	0.0183898
CGGA_1500	0.591609	0.0100986	0.000319236	9.44206e-07	8.11831e-07	0.22674	0.171231
CGGA_1501	0.399971	0.0752187	0.174534	8.01371e-07	0.00250896	0.145171	0.202597
CGGA_1503	0.398285	0.0538827	6.05702e-06	0.00858999	0.53894	0.000290248	6.34538e-06
CGGA_1521	0.816404	0.0638649	0.000101855	0.043818	1.20821e-05	0.0665385	0.00926046
CGGA_1529	0.463109	0.0252644	0.399496	0.00468888	6.74488e-07	0.0337859	0.0736549
CGGA_1534	0.3158	0.0878193	0.445699	4.10268e-07	1.30848e-06	0.0192629	0.131417
CGGA_1537	0.701535	0.00878672	0.161094	0.00597614	0.115918	0.00668787	2.74555e-06
CGGA_1539	0.650539	0.0858589	0.128812	1.77444e-06	3.83767e-07	0.0759728	0.0588158
CGGA_1542	0.658916	0.157918	0.0144573	0.0137321	8.27036e-06	0.0665856	0.0883822
CGGA_1543	0.632915	0.0860618	0.0262097	0.0147553	0.0595611	0.0755122	0.104985
CGGA_1546	0.536603	0.000456301	1.05749e-06	0.0022875	0.451405	1.31586e-06	0.00924578
CGGA_1548	0.633898	0.0259877	0.100453	0.0207354	0.0928571	0.0701135	0.0559554
CGGA_1551	0.507487	0.00251479	4.49826e-07	4.97619e-07	0.485284	1.09165e-06	0.00471188
CGGA_1559	0.362791	0.0517785	0.495271	5.86699e-07	1.42066e-06	0.0513189	0.0388387
CGGA_1560	0.460373	0.0446333	0.325654	0.144303	0.00258748	0.0217925	0.000657084
CGGA_1564	0.398178	0.10133	0.208088	0.134301	0.00408463	0.1489	0.00511697
CGGA_1571	0.407492	0.0354932	0.170249	6.73945e-07	9.10864e-07	0.183972	0.202792
CGGA_1586	0.575609	0.0311973	1.05074e-06	0.0114858	0.350883	0.0163131	0.0145112
CGGA_1595	0.212243	0.0945197	0.579981	1.19636e-06	1.067e-06	0.104414	0.00883995
CGGA_1596	0.514822	0.0577242	0.0674085	0.0380645	2.11157e-06	0.13381	0.188169
CGGA_1597	0.606527	0.0963451	0.00160145	0.0213109	0.0731115	0.030478	0.170626
CGGA_1601	0.621276	0.0526107	0.0093085	0.0669197	0.169411	0.054174	0.0263001
CGGA_1612	0.556972	0.031737	3.77324e-06	0.0387259	0.294738	0.0362651	0.0415584
CGGA_1613	0.419035	0.108016	2.06307e-05	0.0618168	0.266827	0.0592208	0.0850641
CGGA_1626	0.593452	0.103036	1.7524e-06	0.0223635	0.183885	0.0447132	0.0525484
CGGA_1634	0.438635	0.00531395	0.33862	0.00026424	0.203809	0.012153	0.00120449
CGGA_1635	0.308474	0.301499	5.67345e-06	0.128131	7.34278e-06	0.116494	0.14539
CGGA_1643	0.283895	0.0321936	0.36971	0.0506096	0.0513416	0.193508	0.0187427
CGGA_1644	0.529799	0.0513213	0.132385	0.0357313	0.204958	0.0104225	0.0353827
CGGA_1650	0.40902	0.18894	5.65239e-07	0.0254637	1.39832e-06	0.045106	0.331468
CGGA_1654	0.395355	0.00176876	0.39983	0.0261107	0.1465	0.0304266	8.41623e-06
CGGA_1666	0.534916	0.154971	6.76711e-06	0.10644	0.145285	0.0583636	1.74089e-05
CGGA_1678	0.723889	0.00868999	6.28309e-06	0.0280915	0.159794	0.0795153	1.37852e-05
CGGA_1681	0.567719	0.100781	2.56917e-06	0.0229607	0.122892	0.022117	0.163528
CGGA_1684	0.578482	0.097805	8.21956e-07	3.7222e-06	0.159641	0.0272072	0.136861
CGGA_1687	0.576447	0.0638646	1.06496e-06	0.0816086	0.261572	0.0159411	0.000566487
CGGA_1690	0.384886	0.0134308	0.137842	0.0467685	0.238325	0.044919	0.133829
CGGA_1694	0.751203	0.0371408	0.000171107	0.0703943	0.00900194	0.0495878	0.0825009
CGGA_1698	0.555646	0.0396604	0.0709465	0.0533839	0.160426	0.0240333	0.0959045
CGGA_1699	0.330141	0.235211	0.176371	0.0779154	4.87832e-06	0.123585	0.0567723
CGGA_1706	0.387034	0.0158344	6.6421e-07	0.00130001	0.582682	8.82322e-07	0.0131476
CGGA_1708	0.609019	0.0379557	5.67223e-06	0.0907853	0.20266	0.0568496	0.00272479
CGGA_1709	0.593424	0.0709083	0.0842197	0.133448	0.00894347	0.082591	0.0264661
CGGA_1713	0.191198	0.0110854	0.509634	0.104321	0.131205	0.052494	6.18483e-05
CGGA_1722	0.470737	0.105967	2.33873e-05	0.0765141	0.292557	0.0511479	0.00305318
CGGA_1727	0.592836	0.0761692	0.186419	7.83141e-07	6.16413e-07	0.071081	0.073493
CGGA_1728	0.497859	0.130433	0.193956	0.0351301	1.95098e-06	0.0811557	0.0614639
CGGA_1735	0.443126	0.108995	0.0996513	0.0747904	7.4966e-07	0.185665	0.0877721
CGGA_1736	0.805373	0.0276647	0.0471111	0.0114661	0.0843939	0.00538809	0.0186034
CGGA_1740	0.221644	0.00101113	0.550052	0.0372783	9.85247e-07	0.128292	0.0617218
CGGA_1744	0.512333	0.00325361	0.0151551	0.00233593	0.463437	0.00132236	0.00216295
CGGA_1749	0.487782	0.00189163	0.148691	0.11262	0.0184098	0.201767	0.0288388
CGGA_1750	0.442571	0.0207444	1.33743e-06	4.06657e-06	5.59807e-07	0.279926	0.256752
CGGA_1758	0.490127	2.80981e-05	0.185862	0.145705	0.0431226	0.135155	1.15724e-06
CGGA_1764	0.562159	0.0565203	0.255919	0.0238531	1.33252e-06	0.0511429	0.0504053
CGGA_1767	0.53704	0.135497	6.50453e-06	0.135376	0.155529	0.0365404	1.03169e-05
CGGA_1769	0.466327	0.0443951	6.17962e-07	1.43932e-06	4.56852e-07	0.328175	0.1611
CGGA_1780	0.632665	0.0327066	9.19551e-06	0.138166	0.0979911	0.0984584	2.98134e-06
CGGA_1807	0.226804	0.0250837	0.46021	0.15159	0.0481739	0.0775252	0.0106141
CGGA_1812	0.760109	0.0305927	0.0869163	0.0131306	0.0199302	0.0455676	0.043754
CGGA_1817	0.857061	0.062098	0.00388969	9.19347e-07	1.23752e-06	0.0168149	0.0601339
CGGA_1819	0.51455	0.057693	0.211133	0.0405103	0.109038	3.78545e-05	0.0670384
CGGA_1826	0.799547	0.013282	0.119248	0.0148365	5.71159e-07	0.0492905	0.00379491
CGGA_1833	0.575708	2.96607e-05	0.251912	0.0508595	0.108039	0.0134518	4.63425e-07
CGGA_1840	0.408613	0.0125082	0.139387	0.0213922	1.51007e-06	0.311539	0.106558
CGGA_1866	0.593993	0.0399272	0.150205	0.0881981	0.0358617	0.0843625	0.00745224
CGGA_1870	0.204893	0.0527294	0.526172	0.00187989	5.26061e-07	0.14291	0.0714151
CGGA_1901	0.685297	0.0361672	1.0043e-06	2.08679e-06	0.262977	0.000586921	0.0149692
CGGA_1916	0.427601	0.0623133	0.259903	0.0369564	0.000710026	0.165358	0.047158
CGGA_509	0.357599	0.0746779	0.113725	0.128754	0.221158	0.0766116	0.0274747
CGGA_831	0.59259	0.0339154	0.00037243	0.0541178	0.181351	0.0585057	0.0791482
CGGA_P100	0.474693	0.0194615	0.212069	0.0544239	0.0414395	0.173023	0.0248896
CGGA_P102	0.206741	0.0271885	0.273068	0.201029	0.209034	0.0829395	5.77007e-07
CGGA_P112	0.471028	0.0323609	1.0713e-06	1.2613e-06	4.81953e-07	0.383667	0.112941
CGGA_P116	0.257196	0.093855	0.114561	0.250605	0.139939	0.0892139	0.0546289
CGGA_P136	0.741383	0.102281	2.37721e-05	0.0589042	4.62995e-06	0.0894734	0.00792992
CGGA_P143	0.600065	0.00877901	5.69982e-07	0.00734827	0.383805	2.15844e-06	4.50996e-07
CGGA_P15	0.611187	0.0694781	0.182097	6.76643e-07	5.3416e-07	0.0423137	0.094923
CGGA_P154	0.25267	0.160925	0.350025	0.0531231	3.86851e-06	0.144036	0.0392168
CGGA_P16	0.399415	0.120696	0.330019	0.0314845	2.37769e-06	0.118382	9.47744e-07
CGGA_P160	0.596915	0.0818065	1.01483e-06	0.0204054	0.266214	0.00023459	0.0344237
CGGA_P164	0.733494	0.0620399	1.03747e-05	0.0270278	0.123975	0.0534275	2.5204e-05
CGGA_P178	0.390558	0.169638	1.08058e-05	0.0326826	1.29554e-05	0.367651	0.0394473
CGGA_P180	0.577163	0.0564975	0.0366146	0.0896967	0.163528	0.0599797	0.0165199
CGGA_P205	0.621747	0.0935682	1.75189e-05	0.0424357	0.12487	0.0949757	0.0223856
CGGA_P22	0.638517	0.0402199	0.213099	0.0301995	5.45625e-07	0.0250775	0.052887
CGGA_P25	0.592044	0.0329336	3.1487e-06	0.0221935	0.33416	0.0186608	5.1111e-06
CGGA_P28	0.496618	0.107272	0.0346449	0.0741488	0.124039	0.0847381	0.0785394
CGGA_P609	0.430603	0.0397016	0.420589	0.0789927	5.04202e-06	0.0195616	0.010547

## Sheet: Supplementary Table 7
BulkMES2-Up-DEGs										GSE4290_DEGs_Up								GSE68848_DEGs_Up								hdWGCNA		Bulk-WGCNA		scRNA-MES2-DEGs-Up
gene	baseMean	log2FoldChange	lfcSE	stat	pvalue	padj	group	#NAME?		gene	logFC	AveExpr	t	P.Value	adj.P.Val	B		gene	logFC	AveExpr	t	P.Value	adj.P.Val	B		MES2-like-M1		Black		gene	logfoldchanges	pvals	pvals_adj	cell_type
A2M	24168.7	1.18612	0.114097	10.3957	2.5936e-25	3.5073e-24	none	23.455		NOTCH2NL	1.77795	10.6661	17.1351	2.03436e-30	6.80915e-28	58.7822		RAB13	2.1511	11.529	19.8406	2.23687e-52	1.56985e-49	108.58		A1BG		A2ML1		VEGFA	10.3477	0	0	MES2-like
A4GALT	202.142	0.647632	0.137835	4.69859	2.61959e-06	7.19056e-06	none	5.14324		RAB13	2.13141	11.2471	16.6072	1.81356e-29	4.64186e-27	56.6127		DYNLT1	1.96303	11.0164	18.1364	9.0266e-47	2.88798e-44	95.7633		AARSD1		ABCC3		IGFBP5	21.5276	0	0	MES2-like
ABCA1	4443.68	1.00001	0.140633	7.11082	1.15357e-12	5.80554e-12	none	11.2362		NBPF26	1.30992	11.224	15.5659	1.50574e-27	2.30697e-25	52.2271		SPARC	1.91498	12.1115	18.026	2.09987e-46	6.2582e-44	94.9249		ABCE1		ABLIM1		HILPDA	11.9438	0	0	MES2-like
ABCA13	194.149	2.21358	0.250096	8.85091	8.68073e-19	7.09887e-18	up	17.1488		TSPAN6	1.92676	9.76441	15.1021	1.12681e-26	1.29708e-24	50.2285		NBPF10	1.02325	11.8354	17.9423	3.98308e-46	1.15541e-43	94.2891		ACTR3		ACOT12		NDRG1	7.11155	0	0	MES2-like
ABCA4	38.4313	0.647937	0.178571	3.62846	0.000285119	0.000598534	none	3.22291		NBPF10	0.879653	11.6609	14.8292	3.72963e-26	3.75657e-24	49.0396		NOTCH2NL	1.88519	10.8783	17.7758	1.42613e-45	3.65022e-43	93.0223		ADM		ACSL6		VIM	26.5046	0	0	MES2-like
ABCA6	109.199	0.830586	0.222695	3.7297	0.000191708	0.000414412	none	3.38257		UHRF1	3.39013	9.04623	14.7814	4.6031e-26	4.51104e-24	48.8306		SNRPG	1.46013	10.9604	17.5153	1.05285e-44	2.54508e-42	91.0368		AFDN		ACSS1		ADM	7.3605	0	0	MES2-like
ABCB4	138.329	0.608031	0.13798	4.40666	1.04976e-05	2.68057e-05	none	4.57177		BTG1	1.09677	8.87234	14.432	2.16366e-25	1.81048e-23	47.293		SNORA52	1.07657	12.8701	17.0641	3.3878e-43	6.82454e-41	87.5891		AGPAT2		ACTA2		AKAP12	9.5756	0	0	MES2-like
ABCC1	1108.45	0.673942	0.0920057	7.32501	2.38889e-13	1.26989e-12	none	11.8962		CD99	2.31823	11.7687	14.4003	2.49193e-25	2.05358e-23	47.1526		RPLP0	1.21401	13.0273	16.7664	3.36474e-42	6.15154e-40	85.3088		AIMP1		ACTG2		PGK1	7.36322	0	0	MES2-like
ABCC3	2371.6	2.97048	0.210734	14.0959	4.02497e-45	2.30008e-43	up	42.6383		CYP20A1	1.38113	7.0847	14.2356	5.1996e-25	3.94155e-23	46.4217		PTTG1IP	1.26313	12.3933	16.7464	3.92882e-42	7.06409e-40	85.1548		AK4		ACTN1		NRN1	8.66447	0	0	MES2-like
ABI3	870.307	0.688162	0.142201	4.83935	1.30266e-06	3.67974e-06	none	5.43418		RPLP0	1.23208	12.922	14.143	7.87354e-25	5.72899e-23	46.0094		GNG5	1.59799	11.4067	16.7437	4.01e-42	7.09281e-40	85.1345		AKAP12		ACTN4		ENO2	3.34939	0	0	MES2-like
ABL2	1329.76	0.624923	0.0857641	7.28653	3.18032e-13	1.66662e-12	none	11.7782		TNPO1	0.975079	8.91576	13.9989	1.50495e-24	1.03286e-22	45.3656		HLA-A	1.36842	13.2647	16.5506	1.78185e-41	2.87155e-39	83.6531		AKR1A1		ADAM12		CEBPD	6.09654	0	0	MES2-like
ABRACL	324.159	0.701549	0.124695	5.62614	1.84289e-08	6.37165e-08	none	7.19575		ZC3HAV1	1.17311	8.65753	13.8752	2.62871e-24	1.7278e-22	44.8113		TSPAN6	2.06075	9.97762	16.5155	2.33642e-41	3.65692e-39	83.3839		AKT1S1		ADAM19		PLOD2	3.8425	0	0	MES2-like
ACAN	289.506	1.4729	0.236101	6.23842	4.42012e-10	1.77556e-09	none	8.75066		MAML2	1.68064	8.89601	13.6337	7.85427e-24	4.61831e-22	43.7234		CD63	1.30405	12.8519	16.4813	3.04482e-41	4.6981e-39	83.1209		ALKBH4		ADAM8		MT1X	17.7287	0	0	MES2-like
ACAP1	291.642	0.765834	0.116984	6.54647	5.89113e-11	2.55084e-10	none	9.59332		ZBTB20	1.45449	9.62399	13.6324	7.90056e-24	4.6308e-22	43.7175		DTX3L	2.1852	9.96436	16.3761	6.86645e-41	1.03025e-38	82.3131		ALKBH5		ADAM9		LGALS3	14.9467	0	0	MES2-like
ACER2	61.0357	0.702981	0.220036	3.19484	0.00139908	0.00266682	none	2.57401		PRKD3	0.923016	6.75561	13.627	8.09752e-24	4.72304e-22	43.6931		HMG20B	1.08014	7.64694	16.3145	1.10546e-40	1.62503e-38	81.8401		AMD1		ADAMTS1		CAV1	5.1589	0	0	MES2-like
ACOT9	1100.97	0.635911	0.0742384	8.5658	1.07328e-17	8.01821e-17	none	16.0959		NBPF20	0.823111	9.35783	13.5796	1.00473e-23	5.76755e-22	43.4786		CMTM3	1.20319	8.62779	16.3127	1.12095e-40	1.63674e-38	81.8263		ANG		ADAMTS14		SEC61G	103.316	0	0	MES2-like
ACP5	378.136	2.03688	0.215553	9.44953	3.40365e-21	3.30614e-20	up	19.4807		BAZ1A	1.83716	7.64757	13.4284	2.00177e-23	1.08066e-21	42.7934		ZC3HAV1	1.29149	8.80566	16.2423	1.93337e-40	2.67913e-38	81.2848		ANGPTL4		ADAMTS18		GAPDH	68.1166	0	0	MES2-like
ACP6	401.019	0.931953	0.121385	7.67765	1.62034e-14	9.46948e-14	none	13.0237		C1orf27	0.783112	7.2037	13.396	2.32154e-23	1.22889e-21	42.6461		ACTL6A	2.2671	8.62938	16.1195	4.99838e-40	6.63078e-38	80.3414		ANKRD37		ADAMTS2		ANGPTL4	6.07015	0	0	MES2-like
ACSL1	1921.91	1.05928	0.139576	7.5893	3.21633e-14	1.82913e-13	none	12.7378		DYNLT1	1.79791	10.8289	13.2283	5.00781e-23	2.47614e-21	41.8819		BTG1	1.05915	8.95494	16.1185	5.03813e-40	6.64301e-38	80.3335		ANP32B		ADAMTS7		S100A10	5.7163	0	0	MES2-like
ACSS3	1030.81	0.795781	0.161952	4.91367	8.93857e-07	2.57475e-06	none	5.58927		DTX3L	2.07431	9.67754	13.2194	5.21685e-23	2.57364e-21	41.8412		SEC11A	1.29686	11.0434	16.0432	9.0241e-40	1.14812e-37	79.7545		ANXA1		ADCY2		MT2A	47.8494	0	0	MES2-like
ACTA2	1183.14	1.89615	0.162598	11.6616	2.0031e-31	4.31429e-30	up	29.3651		SNRPG	1.3426	10.7851	13.146	7.30866e-23	3.47177e-21	41.5061		ATP6V0E1	0.856355	8.35707	16.0052	1.21098e-39	1.50549e-37	79.4624		ANXA2		ADD1		ALDOA	9.7786	0	0	MES2-like
ACTB	147877	0.793601	0.0999881	7.93695	2.07214e-15	1.29767e-14	none	13.8868		PTTG1IP	1.138	12.2128	13.1416	7.45798e-23	3.5273e-21	41.4859		ANO6	1.06245	7.51051	15.988	1.38382e-39	1.69137e-37	79.3299		AP3S1		ADD3		ANXA2	4.34841	0	0	MES2-like
ACTG1	32112	0.767031	0.08903	8.61542	6.96874e-18	5.3183e-17	none	16.2742		MIR4640	1.17557	11.9443	13.1098	8.63509e-23	4.04881e-21	41.3403		ANXA5	1.7727	11.6494	15.8768	3.27244e-39	3.8277e-37	78.4749		APLN		ADHFE1		CA9	4.54722	0	0	MES2-like
ACTG2	284.674	2.50865	0.211233	11.8762	1.57294e-32	3.72148e-31	up	30.4293		MIR4745	1.71328	9.93338	13.1071	8.74318e-23	4.0819e-21	41.3279		SSR4	1.12289	11.5667	15.7835	6.74508e-39	7.68303e-37	77.7565		ARID5B		ADIPOR2		IGFBP2	14.7983	0	0	MES2-like
ACTN1	6690.52	1.49753	0.116212	12.8862	5.38137e-38	1.87844e-36	none	35.7262		ANXA5	1.80077	11.5334	13.0756	1.01096e-22	4.60136e-21	41.1835		ATRAID	1.27788	10.6644	15.6891	1.40079e-38	1.53917e-36	77.0306		ARL6IP4		ADM		ENO1	7.34711	0	0	MES2-like
ACVRL1	812.388	0.946304	0.129537	7.30529	2.76665e-13	1.45921e-12	none	11.8359		TROVE2	0.727903	8.64421	12.9629	1.70055e-22	7.36996e-21	40.6665		IKBKB	1.12312	7.76167	15.66	1.75545e-38	1.90007e-36	76.8064		ARL6IP6		ADORA2B		IGFBP3	8.77616	1.66504e-304	1.04133e-301	MES2-like
ADA	251.916	0.655111	0.119126	5.49931	3.8127e-08	1.27769e-07	none	6.89357		LRP10	1.05806	8.51724	12.9495	1.80935e-22	7.79487e-21	40.6049		HYAL2	1.0332	8.86617	15.642	2.01791e-38	2.16264e-36	76.668		ARMCX6		AHCYL1		EPAS1	2.94001	4.07951e-296	2.46023e-293	MES2-like
ADAM12	1078.57	2.69474	0.153643	17.539	7.22216e-69	1.79566e-66	up	65.7458		SNORA64	1.14504	12.6596	12.9187	2.08581e-22	8.93287e-21	40.4635		MIR4745	1.72488	10.075	15.5734	3.43373e-38	3.54048e-36	76.14		ARRDC3		AHNAK2		SMIM3	3.01568	7.84545e-287	4.56821e-284	MES2-like
ADAM19	822.076	0.789352	0.166848	4.73097	2.23454e-06	6.18756e-06	none	5.20848		SMAD5	1.20013	8.66242	12.8172	3.33853e-22	1.36272e-20	39.9959		NECAP2	0.774306	8.64185	15.5596	3.82189e-38	3.90371e-36	76.0337		ASNSD1		AKAP12		LDHA	4.54984	4.78491e-285	2.69327e-282	MES2-like
ADAM32	92.6364	1.0548	0.172849	6.10244	1.04462e-09	4.06379e-09	none	8.39107		MTHFD2	1.59873	8.0653	12.81	3.45197e-22	1.40214e-20	39.9626		ABCA1	1.26701	8.22385	15.5302	4.79954e-38	4.81192e-36	75.8074		BCAS2		AKTIP		PKM	4.51914	2.65164e-282	1.44437e-279	MES2-like
ADAM8	709.803	2.73173	0.154556	17.6747	6.56547e-70	1.72307e-67	up	66.7637		PALLD	1.29648	8.37313	12.7199	5.24444e-22	2.07451e-20	39.5468		MVB12A	1.60936	8.97653	15.3855	1.47297e-37	1.36948e-35	74.6936		BEND5		ALDH4A1		SLC16A1	2.5353	2.13499e-277	1.12661e-274	MES2-like
ADAM9	4431.2	1.22857	0.108017	11.3739	5.64128e-30	1.09368e-28	none	27.9611		ABCA1	1.19673	7.98417	12.6753	6.45335e-22	2.51611e-20	39.3406		RPN2	1.42341	11.5154	15.3289	2.28409e-37	2.06194e-35	74.2579		BEX3		ALDOC		NUPR1	3.23907	3.48222e-271	1.78184e-268	MES2-like
ADAMDEC1	96.8939	0.773969	0.267949	2.88849	0.00387093	0.00684709	none	2.16449		GNG5	1.59583	11.2363	12.6702	6.60696e-22	2.5668e-20	39.3172		SNORA64	1.16466	12.7728	15.3241	2.37097e-37	2.13152e-35	74.2208		BHLHE40		ALG2		NOL3	3.51794	1.01556e-268	5.04375e-266	MES2-like
ADAMTS1	1600.16	2.1707	0.161563	13.4356	3.74124e-41	1.64661e-39	up	38.7834		HIF1A	1.09402	12.1292	12.6586	6.97347e-22	2.68047e-20	39.2635		HSD17B10	1.16174	10.4503	15.2504	4.1979e-37	3.65318e-35	73.6534		BIN3		ALPK2		EIF1	12.3992	3.47577e-262	1.63033e-259	MES2-like
ADAMTS12	329.127	1.92964	0.175063	11.0225	2.97563e-28	5.04433e-27	up	26.2972		SPARC	1.71203	11.9595	12.6477	7.33701e-22	2.80042e-20	39.213		CD99	2.24088	11.9811	15.2386	4.60042e-37	3.9717e-35	73.5624		BNIP3		AMIGO1		AK4	2.4562	1.29641e-256	5.91655e-254	MES2-like
ADAMTS14	615.489	2.65496	0.192756	13.7737	3.66968e-43	1.91201e-41	up	40.7185		ID3	2.58309	10.4882	12.6121	8.65937e-22	3.24816e-20	39.0483		PSMB8	2.02235	9.37588	15.1317	1.05277e-36	8.62815e-35	72.7402		BNIP3L		ANGPT2		CA12	4.0179	1.93522e-253	8.59949e-251	MES2-like
ADAMTS15	513.257	0.753763	0.19809	3.80515	0.000141716	0.000312008	none	3.50583		LOC102724250	0.792223	7.68101	12.5971	9.28431e-22	3.47658e-20	38.979		NBPF20	0.922283	9.51372	15.1315	1.05492e-36	8.62815e-35	72.7381		BRIX1		ANGPTL4		BTG1	3.61845	1.45479e-246	6.29888e-244	MES2-like
ADAMTS16	51.0125	0.706658	0.191834	3.6837	0.000229869	0.000491061	none	3.30886		KIAA1033	1.3862	9.04446	12.5823	9.95068e-22	3.70697e-20	38.9101		DDX39A	1.75526	10.0271	15.1098	1.24798e-36	1.00188e-34	72.5712		BSG		ANKLE2		YBX3	3.13554	8.55179e-245	3.61014e-242	MES2-like
ADAMTS18	87.748	0.752047	0.24199	3.10776	0.00188512	0.00351018	none	2.45467		EEF1E1-BLOC1S5	0.627664	8.15407	12.4744	1.64637e-21	5.91063e-20	38.4094		RPS19	0.853185	11.0387	15.0729	1.66142e-36	1.31439e-34	72.287		BTG1		ANKRD1		CHPF	2.34926	1.54643e-242	6.36901e-240	MES2-like
ADAMTS2	422.764	2.46305	0.157497	15.6388	3.96361e-55	4.38846e-53	up	52.3577		RHOC	1.02391	8.75574	12.446	1.87996e-21	6.62891e-20	38.2775		MGME1	1.58723	8.58914	15.024	2.4262e-36	1.87845e-34	71.9109		CA12		ANKRD46		GPI	3.0706	7.14985e-237	2.80773e-234	MES2-like
ADAMTS4	1304.12	1.20452	0.180951	6.65663	2.80181e-11	1.24513e-10	none	9.90478		NUP160	0.764802	6.91095	12.4356	1.97355e-21	6.9141e-20	38.2292		FLNA	2.34209	10.4743	14.9282	5.09709e-36	3.83711e-34	71.1736		CA9		ANKRD6		VOPP1	7.07038	1.1963e-233	4.59109e-231	MES2-like
ADAMTS7	436.592	1.33617	0.162007	8.24762	1.61581e-16	1.10305e-15	none	14.9574		PRRX1	2.29227	8.43275	12.4199	2.12428e-21	7.41827e-20	38.1561		TNC	2.56447	8.69342	14.8766	7.60285e-36	5.5881e-34	70.7765		CALD1		ANO1		BNIP3L	2.88415	1.24196e-233	4.66038e-231	MES2-like
ADAMTS9	1275.32	1.33861	0.153821	8.70235	3.25069e-18	2.54383e-17	none	16.5945		KIAA0101	1.68505	8.55355	12.402	2.30973e-21	8.05297e-20	38.0728		HLA-C	1.44322	12.4682	14.8035	1.33871e-35	9.77352e-34	70.2145		CAP1		ANO6		CD9	4.09175	1.61375e-231	5.92387e-229	MES2-like
ADAMTSL1	313.149	1.62708	0.222025	7.32838	2.32952e-13	1.23976e-12	up	11.9067		CMTM3	1.14718	8.48263	12.4	2.33082e-21	8.10054e-20	38.0638		LGALS3BP	1.9526	10.8327	14.7967	1.41181e-35	1.02384e-33	70.1617		CAPG		ANPEP		ERO1A	3.09961	2.01742e-218	7.24811e-216	MES2-like
ADAMTSL4	425.156	1.29483	0.146617	8.8314	1.03376e-18	8.41014e-18	none	17.0752		F2R	1.67475	8.6935	12.389	2.45418e-21	8.48859e-20	38.0125		GNAI3	1.45919	8.94795	14.769	1.7494e-35	1.25197e-33	69.9488		CAPZA2		ANTXR2		EMP3	3.28179	1.05739e-217	3.71981e-215	MES2-like
ADAP2	709.425	1.05787	0.119379	8.86142	7.90022e-19	6.47179e-18	none	17.189		SNORD96A	1.19415	9.93369	12.3688	2.69815e-21	9.28812e-20	37.9183		MIR4640	1.32406	12.1188	14.7355	2.26805e-35	1.60728e-33	69.6909		CAV1		AOC3		SLC2A1	2.43864	1.72331e-212	5.81998e-210	MES2-like
ADM	1577.58	2.84995	0.171746	16.594	7.69725e-62	1.18571e-59	up	58.926		LPP	0.698208	8.15047	12.3277	3.27051e-21	1.10658e-19	37.727		HLA-B	1.77745	12.772	14.6955	3.09215e-35	2.13565e-33	69.3831		CAV2		AOX1		LGALS1	7.59706	4.3441e-210	1.43832e-207	MES2-like
ADM2	55.7851	0.80745	0.226584	3.56357	0.00036584	0.00075722	none	3.12078		RP2	0.984918	6.24369	12.2973	3.77109e-21	1.25449e-19	37.5854		PRDX4	2.07762	10.5878	14.6838	3.38298e-35	2.32177e-33	69.2938		CCDC107		APCDD1		CHI3L1	17.6489	5.95366e-206	1.93334e-203	MES2-like
ADORA2B	176.636	0.653932	0.121747	5.37126	7.81896e-08	2.5357e-07	none	6.5959		SOX2	1.10947	9.5257	12.2271	5.24402e-21	1.70282e-19	37.2576		CSRP2	2.55911	10.6746	14.6389	4.79147e-35	3.21738e-33	68.9481		CCDC112		APLP2		SLC2A3	3.51761	1.6771e-205	5.34331e-203	MES2-like
ADPGK	1669.86	0.962751	0.0684894	14.0569	6.98363e-45	3.94311e-43	none	42.4042		SNORD10	1.09998	8.79185	12.1975	6.02519e-21	1.94487e-19	37.1195		MSN	0.905815	8.5469	14.6188	5.59707e-35	3.73185e-33	68.7938		CCDC28A		AQP11		UBC	7.15272	2.65185e-205	8.29242e-203	MES2-like
ADPRH	339.093	0.817117	0.0988912	8.26279	1.42305e-16	9.74275e-16	none	15.0113		FLNA	2.17082	10.0002	12.172	6.79295e-21	2.17015e-19	37.0003		YIF1A	1.18348	9.56307	14.6138	5.81927e-35	3.84815e-33	68.7551		CCDC59		AQP9		FKBP9	2.72961	4.05138e-201	1.24385e-198	MES2-like
ADTRP	19.5723	0.845805	0.216021	3.91539	9.02598e-05	0.000203591	none	3.69124		PRPF40A	0.659369	8.8383	12.1668	6.96093e-21	2.21406e-19	36.976		SERPINA3	3.27614	12.4315	14.6067	6.14572e-35	4.0273e-33	68.7009		CCNB1IP1		ARAP3		SQSTM1	2.04406	3.67177e-198	1.10717e-195	MES2-like
AEBP1	15988.4	0.799207	0.206233	3.87527	0.000106506	0.000237701	none	3.62397		SERPINA3	3.14953	11.9264	12.1592	7.21422e-21	2.28461e-19	36.9405		CYP20A1	1.27889	7.32285	14.602	6.37575e-35	4.1426e-33	68.6644		CCNI		ARF6		ZNF395	3.13645	5.12491e-195	1.51823e-192	MES2-like
AEN	1058.78	0.821773	0.107074	7.67483	1.65644e-14	9.67246e-14	none	13.0145		MVB12A	1.48716	8.83393	12.153	7.42608e-21	2.34487e-19	36.9117		DERA	1.40462	9.06735	14.577	7.73646e-35	4.95042e-33	68.4723		CCT8		ARHGAP18		SPARCL1	3.7276	3.00294e-191	8.7427e-189	MES2-like
AGPAT2	628.45	1.12528	0.13138	8.56507	1.0801e-17	8.06493e-17	none	16.0934		ACTL6A	2.17252	8.55332	12.1497	7.54334e-21	2.37845e-19	36.8961		PPP4C	1.1459	9.97877	14.5329	1.08826e-34	6.81454e-33	68.1334		CD99		ARID5A		INSIG2	2.92509	3.04711e-190	8.72092e-188	MES2-like
AGTRAP	1453.86	0.70986	0.107937	6.57661	4.81301e-11	2.09748e-10	none	9.6783		GMNN	1.61604	9.34474	12.1416	7.83627e-21	2.46723e-19	36.8582		LOC101928634	0.901346	10.9063	14.517	1.23138e-34	7.67621e-33	68.0107		CDC26		ARL4C		TMSB10	17.4253	8.28252e-189	2.33098e-186	MES2-like
AHNAK2	976.518	2.13698	0.203463	10.503	8.36742e-26	1.17177e-24	up	23.9312		RBBP8	1.68416	9.44681	12.1399	7.89848e-21	2.48323e-19	36.8504		MIR3654	0.688384	13.2104	14.4359	2.3059e-34	1.40524e-32	67.3877		CDC37		ARRDC3		CLU	3.3693	8.77841e-184	2.43004e-181	MES2-like
AHR	1186.09	1.6051	0.158153	10.149	3.34827e-24	4.11906e-23	up	22.3852		CRISPLD1	2.98478	9.03232	12.1322	8.18949e-21	2.5673e-19	36.8144		PRRX1	2.35467	8.61033	14.3566	4.25791e-34	2.51726e-32	66.7786		CDC5L		ARSD		ID2	4.21058	5.89323e-183	1.60505e-180	MES2-like
AIF1	1817.11	1.04071	0.169789	6.12945	8.81847e-10	3.4457e-09	none	8.46272		LOC101928634	0.782136	10.7773	12.1282	8.34862e-21	2.61342e-19	36.7953		LAPTM4A	0.903002	11.8868	14.3554	4.29771e-34	2.5339e-32	66.7694		CEBPD		ARSI		BNIP3	2.56997	3.06589e-180	8.21755e-178	MES2-like
AIFM2	410.637	0.604704	0.101124	5.97984	2.23359e-09	8.4367e-09	none	8.07383		SSR4	0.99459	11.3837	12.037	1.28244e-20	3.89677e-19	36.3685		INPPL1	1.24328	9.39077	14.3435	4.71202e-34	2.77067e-32	66.678		CFAP36		ASB9		SLC3A2	2.11326	5.69791e-180	1.50336e-177	MES2-like
AIRE	121.28	1.91345	0.221202	8.65026	5.1384e-18	3.95984e-17	up	16.4023		TGIF1	1.18508	6.95854	12.0334	1.30444e-20	3.94626e-19	36.3516		HPS5	1.15175	7.93398	14.2305	1.12937e-33	6.3986e-32	65.8099		CFAP97		ASCC1		RACK1	7.14584	1.35254e-176	3.5137e-174	MES2-like
AJUBA	342.644	0.773039	0.136269	5.67289	1.40408e-08	4.89994e-08	none	7.30981		CAPN2	0.66342	9.5618	12.0317	1.3152e-20	3.96405e-19	36.3434		RHOC	1.0265	8.92347	14.226	1.16856e-33	6.58633e-32	65.776		CFL2		ASPN		TPI1	3.96081	1.59078e-171	4.06998e-169	MES2-like
AKAP12	4248.23	1.64883	0.154392	10.6795	1.26939e-26	1.87981e-25	up	24.7259		NUP205	0.807686	8.16793	12.0259	1.35173e-20	4.05073e-19	36.3162		TTC31	0.902165	8.79581	14.2076	1.34782e-33	7.53807e-32	65.6343		CHMP4A		ASRGL1		CNN3	2.15443	1.51291e-168	3.81298e-166	MES2-like
AKR1E2	27.3402	0.629072	0.20351	3.09111	0.00199408	0.00369703	none	2.43215		ATP6V0E1	0.76339	8.27477	12.0133	1.43451e-20	4.25192e-19	36.2571		LAMB2	1.85679	8.89863	14.2063	1.36097e-33	7.5921e-32	65.6247		CHMP5		ATF3		S100A6	4.10581	1.52911e-166	3.79714e-164	MES2-like
ALDH16A1	802.667	0.617444	0.106309	5.80799	6.32264e-09	2.28816e-08	none	7.64051		NBEAL1	0.604668	8.06499	12.0093	1.46187e-20	4.32126e-19	36.2383		PARP4	1.14623	9.54598	14.1395	2.28117e-33	1.22845e-31	65.1118		CHPF		ATP1A2		ARL4C	2.24241	9.23544e-165	2.26014e-162	MES2-like
ALDH1A3	156.981	1.58696	0.282998	5.60767	2.05072e-08	7.05408e-08	up	7.15156		PTPRZ1	1.21337	12.6316	12.0042	1.49725e-20	4.41984e-19	36.2145		STAT3	0.967995	9.61849	14.1295	2.46393e-33	1.32358e-31	65.0352		CIR1		ATP1B1		SLC39A14	2.93091	1.18387e-161	2.85582e-159	MES2-like
ALDH3B1	657.155	1.23669	0.113158	10.9289	8.38727e-28	1.36783e-26	none	25.864		ZNF621	0.726478	7.3333	11.9825	1.65856e-20	4.86302e-19	36.1128		BRI3	0.754267	9.35987	14.1279	2.49432e-33	1.33661e-31	65.0231		CITED2		ATP6V0D2		COL6A2	3.39258	1.58682e-161	3.77395e-159	MES2-like
ALG2	800.757	0.701614	0.0587452	11.9433	7.03506e-33	1.69271e-31	none	30.7714		WEE1	2.28805	8.87738	11.975	1.71868e-20	5.01228e-19	36.0774		CMTM6	0.740535	7.35867	14.0579	4.28331e-33	2.19782e-31	64.4861		CLDND1		ATP6V1E2		P4HA1	2.17388	4.71967e-161	1.10689e-158	MES2-like
ALG3	922.449	0.592767	0.077747	7.62431	2.45342e-14	1.41399e-13	none	12.8496		TTC31	0.781815	8.72968	11.9603	1.84184e-20	5.34281e-19	36.0086		LOC101927733	1.2174	11.4479	14.0507	4.52769e-33	2.31231e-31	64.431		CLN5		AUH		DDIT3	2.47263	1.11821e-160	2.58658e-158	MES2-like
ALK	316.298	0.938994	0.214336	4.38094	1.18167e-05	2.99634e-05	none	4.52341		PARP9	1.22367	8.34697	11.9549	1.88917e-20	5.46554e-19	35.9834		HLA-G	1.41539	11.2319	14.0489	4.59353e-33	2.34044e-31	64.4167		CLPTM1		B3GAT2		TPT1	15.2955	4.62979e-157	1.02867e-154	MES2-like
ALOX15B	171.584	1.36199	0.253849	5.36535	8.07922e-08	2.61771e-07	none	6.58208		GLIS3	2.14574	8.60601	11.9463	1.96734e-20	5.66155e-19	35.9431		WLS	1.4883	10.3044	13.9755	8.09126e-33	4.00076e-31	63.8545		CNIH1		B4GALT5		GADD45A	2.70626	2.58419e-156	5.66711e-154	MES2-like
ALOX5	738.742	1.31966	0.143187	9.21633	3.0743e-20	2.79289e-19	none	18.5539		HSD17B10	1.09172	10.3429	11.9286	2.13873e-20	6.11435e-19	35.86		IGFBP2	4.11762	11.1904	13.9686	8.53724e-33	4.19269e-31	63.8012		CNOT7		BAALC		ACTG1	10.968	2.41746e-153	5.23348e-151	MES2-like
ALOX5AP	1865.14	1.84456	0.165383	11.1533	6.90166e-29	1.23032e-27	up	26.91		NOTCH2	0.7987	9.40714	11.9213	2.2138e-20	6.30413e-19	35.8257		NEDD1	1.36223	7.80895	13.9559	9.41678e-33	4.58325e-31	63.7039		CNOT9		BACE2		ATF4	2.07999	1.12805e-152	2.41118e-150	MES2-like
ALPK1	445.885	0.879241	0.128095	6.86397	6.69732e-12	3.1554e-11	none	10.5009		DDX39A	1.62057	9.81322	11.9118	2.31563e-20	6.57687e-19	35.781		DECR1	0.933363	10.264	13.9312	1.13913e-32	5.49509e-31	63.5149		COL6A1		BBIP1		GNAS	5.91115	4.02311e-150	8.28466e-148	MES2-like
ALPK2	141.631	3.05809	0.253158	12.0798	1.35098e-33	3.41285e-32	up	31.4669		DESI2	0.745167	7.06388	11.867	2.86207e-20	8.02412e-19	35.5704		LOC101930655	0.913076	8.07585	13.918	1.26111e-32	6.04331e-31	63.4138		COL6A2		BCAT1		PNRC1	1.64666	5.21064e-147	1.04746e-144	MES2-like
ALPK3	693.994	0.695056	0.161181	4.31227	1.61587e-05	4.03882e-05	none	4.39374		SNORA52	0.964251	12.7287	11.8458	3.16483e-20	8.80486e-19	35.4704		CKLF	1.28035	8.25439	13.9015	1.4322e-32	6.83864e-31	63.2875		COPS9		BCL3		FTL	8.36347	3.29291e-145	6.54166e-143	MES2-like
ALS2CL	235.55	0.781154	0.167721	4.65746	3.20142e-06	8.69833e-06	none	5.06056		PSMB8	1.86374	9.01326	11.8424	3.21528e-20	8.93379e-19	35.4547		MTHFD2	1.54571	8.1073	13.899	1.46042e-32	6.95252e-31	63.2681		COPZ1		BDKRB2		TMEM45A	2.28944	5.39743e-144	1.05978e-141	MES2-like
AMIGO2	263.544	0.607205	0.185341	3.27615	0.00105233	0.00204324	none	2.68968		H3F3AP4	0.814812	12.7773	11.814	3.67759e-20	1.01406e-18	35.3211		DISP1	1.09153	7.61499	13.825	2.58375e-32	1.21147e-30	62.7016		COQ8B		BEST3		CALD1	2.09834	9.27344e-144	1.7999e-141	MES2-like
AMMECR1	213.311	0.668371	0.0978178	6.83281	8.32653e-12	3.8766e-11	none	10.4115		GNAI3	1.34703	8.87568	11.7731	4.46512e-20	1.21733e-18	35.1282		TROVE2	0.699521	8.57053	13.813	2.83555e-32	1.31536e-30	62.6093		CORO1B		BGN		NAMPT	1.99396	4.40864e-142	8.36453e-140	MES2-like
AMPD3	791.93	0.842482	0.139758	6.02813	1.65863e-09	6.33416e-09	none	8.19831		HMG20B	0.995065	7.61219	11.7592	4.76776e-20	1.29336e-18	35.063		PFN1	1.37099	12.1648	13.8074	2.96052e-32	1.3675e-30	62.5665		CRBN		BHLHE40		PLP2	3.41385	3.95644e-141	7.34159e-139	MES2-like
ANG	65.689	1.73346	0.165651	10.4645	1.257e-25	1.73797e-24	up	23.76		N4BP2	1.21291	6.76932	11.7574	4.80965e-20	1.30303e-18	35.0543		SNORD96A	1.17829	10.046	13.8022	3.08163e-32	1.41742e-30	62.5267		CRYZ		BIN3		PCOLCE2	2.54552	2.81553e-139	5.16773e-137	MES2-like
ANGPT2	1030.48	1.27376	0.157033	8.11143	5.00292e-16	3.29314e-15	none	14.4824		HMGB2	1.00838	7.95456	11.73	5.47674e-20	1.46558e-18	34.9252		PSMB9	2.06942	9.56587	13.7642	4.13154e-32	1.86485e-30	62.2356		CRYZL1		BIRC3		MT3	5.08915	6.7576e-139	1.22698e-136	MES2-like
ANGPTL4	3237.51	3.54179	0.198906	17.8063	6.31193e-71	1.75397e-68	up	67.756		NES	1.60318	9.15734	11.7266	5.56552e-20	1.48751e-18	34.9092		CLIC1	2.22809	10.6263	13.7617	4.2104e-32	1.89651e-30	62.2168		CTNNAL1		BLCAP		CEBPB	1.81123	4.56987e-138	8.20923e-136	MES2-like
ANKK1	24.9164	0.590293	0.252016	2.34229	0.019166	0.0300001	none	1.52288		PABPC3	0.871616	11.2222	11.6466	8.13588e-20	2.11052e-18	34.5317		H3F3AP4	0.767799	12.8027	13.741	4.94031e-32	2.21155e-30	62.058		CWC25		BMP1		ERRFI1	3.81792	8.1515e-137	1.44891e-134	MES2-like
ANO1	104.97	1.57055	0.165379	9.49664	2.16763e-21	2.13331e-20	up	19.6709		SCAF11	0.659418	8.39435	11.6465	8.13904e-20	2.11052e-18	34.5313		OST4	1.13876	10.6509	13.7247	5.60047e-32	2.49169e-30	61.9335		CXADR		BPIFB4		PGM2L1	1.79685	1.60554e-136	2.82408e-134	MES2-like
ANO6	2286.27	0.696304	0.094502	7.36814	1.73024e-13	9.32001e-13	none	12.0306		RPN2	1.31436	11.3234	11.617	9.36052e-20	2.40899e-18	34.3923		CAPN2	0.632536	9.62851	13.7101	6.26727e-32	2.74901e-30	61.8218		CYB5B		BTNL9		SRPX	2.20984	2.96225e-136	5.15676e-134	MES2-like
ANO9	27.8863	1.34627	0.184764	7.28639	3.18374e-13	1.66741e-12	none	11.778		ZFAND6	1.033	9.10376	11.6008	1.01105e-19	2.59086e-18	34.3157		RNPEP	0.964179	9.3139	13.6754	8.18637e-32	3.55494e-30	61.5566		DAPK3		C15orf39		DNAH11	4.54297	3.18741e-135	5.49211e-133	MES2-like
ANPEP	663.245	3.22926	0.154811	20.8593	1.25388e-96	1.48083e-93	up	92.8295		LOC101930655	0.826453	7.95497	11.5641	1.2042e-19	3.04281e-18	34.1419		ZFP36L2	1.43221	8.93081	13.6735	8.30495e-32	3.59925e-30	61.5423		DDIT4		C15orf48		FAM162A	1.72325	7.32365e-135	1.24916e-132	MES2-like
ANTXR2	897.638	1.01156	0.118598	8.52935	1.47173e-17	1.09029e-16	none	15.9625		PRDX4	1.85847	10.3453	11.5547	1.25901e-19	3.17025e-18	34.0976		RAB31	1.39325	11.6737	13.671	8.46626e-32	3.66187e-30	61.5232		DDX18		C1orf198		TIMP1	4.53692	1.19351e-134	2.01537e-132	MES2-like
ANXA1	7254.95	1.21289	0.183461	6.61115	3.81339e-11	1.67784e-10	none	9.77525		CARD8	0.731099	6.73334	11.5077	1.57459e-19	3.91953e-18	33.8752		TGFB1I1	2.49916	9.1367	13.6699	8.53984e-32	3.68636e-30	61.5146		DDX19B		C1QTNF6		COL6A1	2.5352	2.87186e-134	4.8014e-132	MES2-like
ANXA13	18.2198	0.694433	0.214482	3.23773	0.00120486	0.00231684	none	2.6351		PRPF38B	0.848131	8.41346	11.5009	1.6265e-19	4.04414e-18	33.843		INTS12	0.976369	9.00989	13.6607	9.16749e-32	3.93097e-30	61.4442		DHPS		C1RL		ARRDC3	2.02265	1.52066e-133	2.51744e-131	MES2-like
ANXA2	11314.4	2.20285	0.148848	14.7993	1.48036e-49	1.19851e-47	up	46.9214		CASP6	1.17307	6.92496	11.4827	1.77306e-19	4.36972e-18	33.7572		HAT1	1.58007	9.23387	13.6563	9.48134e-32	4.03671e-30	61.4108		DHRS3		C2orf88		CRYAB	2.40534	2.01719e-130	3.27521e-128	MES2-like
AOAH	436.997	0.66364	0.153732	4.31685	1.58269e-05	3.96077e-05	none	4.40222		P4HB	1.5332	10.4806	11.4624	1.95367e-19	4.77574e-18	33.6608		IRAK1	1.14758	9.15119	13.6519	9.80788e-32	4.16758e-30	61.3772		DHX29		C3orf52		NFKBIA	1.34767	3.33627e-130	5.36536e-128	MES2-like
AOC3	96.4509	1.11689	0.126768	8.81048	1.24607e-18	1.00853e-17	none	16.9963		USP3	0.97215	8.48185	11.458	1.99482e-19	4.8654e-18	33.6401		TGIF1	1.27918	7.28447	13.6366	1.10394e-31	4.61871e-30	61.2597		DHX36		C5AR1		PAM	1.99472	7.22393e-130	1.15079e-127	MES2-like
AOX1	118.336	0.703474	0.191434	3.67475	0.00023808	0.000507378	none	3.29467		TNC	2.16435	8.18452	11.4566	2.00857e-19	4.88798e-18	33.6332		RPL8	0.932924	12.3939	13.6145	1.30794e-31	5.44085e-30	61.0914		DNAJB6		C5orf46		LOX	5.78435	7.4498e-125	1.13331e-122	MES2-like
AP2S1	3012.18	0.625026	0.128243	4.87378	1.09483e-06	3.12192e-06	none	5.50558		RAB31	1.27629	11.487	11.4454	2.11868e-19	5.12726e-18	33.5802		METTL23	1.02989	9.59883	13.6109	1.34544e-31	5.57552e-30	61.0633		DNTTIP2		C6orf141		PYGL	1.78456	2.92449e-124	4.37018e-122	MES2-like
APCDD1L	146.879	4.31	0.299577	14.387	6.24787e-47	4.15704e-45	up	44.3812		GLIS2	1.10571	9.05388	11.4137	2.46336e-19	5.88932e-18	33.4303		ANXA2	1.90721	9.7036	13.5951	1.51916e-31	6.27151e-30	60.9427		DOHH		CA12		TAGLN2	1.50238	5.10619e-124	7.56344e-122	MES2-like
APLN	3650.86	1.00832	0.146533	6.88117	5.93618e-12	2.80987e-11	none	10.5513		HYAL2	0.964521	8.74472	11.3985	2.64885e-19	6.2913e-18	33.3582		RBBP8	1.74588	9.51661	13.5867	1.62096e-31	6.66648e-30	60.8783		DRG1		CA8		RPL9	7.81222	2.34622e-123	3.44506e-121	MES2-like
APOBEC3B	45.9318	1.11011	0.2078	5.34217	9.18385e-08	2.95133e-07	none	6.52998		PRRC1	0.872368	9.02477	11.3817	2.8704e-19	6.79525e-18	33.2783		NBPF26	1.14303	11.2593	13.581	1.69368e-31	6.9524e-30	60.8347		DYNLT3		CA9		NT5C3A	2.53116	9.05402e-123	1.31798e-120	MES2-like
APOBEC3C	904.904	1.08147	0.13782	7.84692	4.26363e-15	2.60001e-14	none	13.585		SMC4	1.61316	7.50424	11.3802	2.89076e-19	6.83603e-18	33.2713		PARP9	1.21847	8.54443	13.5754	1.76744e-31	7.2153e-30	60.7924		EAPP		CAB39L		OBSL1	1.76088	1.19232e-119	1.6778e-117	MES2-like
APOBEC3D	31.5943	1.10644	0.161775	6.83935	7.95542e-12	3.7148e-11	none	10.4301		NEDD1	1.37761	7.68455	11.3672	3.07553e-19	7.21804e-18	33.2097		HIF1A	1.09909	12.1399	13.5737	1.79118e-31	7.28391e-30	60.7792		EFHC1		CALD1		TOMM7	2.35078	2.41746e-119	3.346e-117	MES2-like
APOBEC3F	150.211	1.02065	0.132675	7.69281	1.43934e-14	8.46404e-14	none	13.0724		ARHGEF6	1.1887	10.1077	11.3416	3.47444e-19	8.10182e-18	33.0885		FAM111A	0.871318	7.31083	13.5519	2.11901e-31	8.5531e-30	60.6123		EHD2		CALM1		DDIT4	2.36874	3.13479e-119	4.30358e-117	MES2-like
APOBEC3G	372.731	0.999076	0.124869	8.00101	1.23403e-15	7.84597e-15	none	14.1054		CHST14	1.07007	9.05522	11.3162	3.92393e-19	9.12062e-18	32.9675		ROMO1	1.276	9.128	13.5435	2.25928e-31	9.06878e-30	60.5487		EIF2A		CALU		GLUL	3.72893	6.74321e-118	9.03697e-116	MES2-like
APOBEC3H	21.7271	0.746839	0.1767	4.22659	2.37263e-05	5.81345e-05	none	4.23557		IGFBP2	3.87534	10.5956	11.2976	4.28848e-19	9.90448e-18	32.8792		MIR6890	0.935298	10.5047	13.5404	2.31395e-31	9.27114e-30	60.5249		EIF3D		CAMK2G		CFAP36	1.54566	4.99802e-115	6.49205e-113	MES2-like
APOBR	413.878	0.967764	0.128934	7.5059	6.10089e-14	3.40803e-13	none	12.4675		CNN3	1.47848	11.5227	11.2919	4.40529e-19	1.01527e-17	32.8525		IDH1	1.37035	9.59125	13.537	2.37635e-31	9.4862e-30	60.4985		EIF3E		CAMTA1		HSPA9	1.59709	7.91942e-114	1.01309e-111	MES2-like
APOC2	15.6134	0.861064	0.177235	4.85832	1.18386e-06	3.36092e-06	none	5.47354		ATRAID	1.09953	10.4725	11.2881	4.48742e-19	1.03092e-17	32.8341		NUBP1	0.87618	7.99413	13.5308	2.4907e-31	9.8344e-30	60.4519		EIF3H		CANT1		OCIAD2	1.83342	2.92774e-113	3.71713e-111	MES2-like
APOL1	1005.02	0.940182	0.180502	5.20871	1.90155e-07	5.90851e-07	none	6.22852		LYAR	0.699224	7.91872	11.252	5.33148e-19	1.21968e-17	32.6628		RP2	1.02729	6.31532	13.5081	2.96585e-31	1.16471e-29	60.2785		EIF3L		CAPN12		JUN	2.11171	5.03592e-113	6.34601e-111	MES2-like
AQP3	77.9176	1.00351	0.183413	5.47133	4.46661e-08	1.48698e-07	none	6.82769		CKS2	2.63582	8.74672	11.2409	5.62231e-19	1.28083e-17	32.61		HMGN1	1.33914	11.6324	13.4987	3.18841e-31	1.24314e-29	60.2067		EIF4A1		CAPS2		NDUFA4L2	2.78056	1.6226e-112	2.01464e-110	MES2-like
AQP9	258.156	3.78278	0.223537	16.9224	3.07744e-64	5.45169e-62	up	61.2635		NUSAP1	2.56907	8.4812	11.225	6.0654e-19	1.37744e-17	32.5346		ARHGEF6	1.23625	10.2949	13.4967	3.23868e-31	1.26048e-29	60.1911		EIF4A2		CASP9		P4HB	1.51488	7.00201e-112	8.63036e-110	MES2-like
ARAP3	1349.06	0.718987	0.133663	5.37911	7.4853e-08	2.43306e-07	none	6.61385		FCGBP	2.66846	10.0877	11.2225	6.13852e-19	1.39259e-17	32.5227		MYD88	1.32635	9.98569	13.4826	3.6093e-31	1.39971e-29	60.0836		ELAVL3		CASQ1		LAPTM4A	1.2334	7.8704e-112	9.6304e-110	MES2-like
ARF4	4581.65	0.689407	0.0899581	7.66364	1.80734e-14	1.05276e-13	none	12.9777		BARD1	1.37156	7.81119	11.2192	6.23551e-19	1.41165e-17	32.5071		SLC4A2	1.25224	9.04481	13.4659	4.10489e-31	1.58344e-29	59.9558		ELOVL4		CAV1		RPS5	6.69821	1.02297e-111	1.24273e-109	MES2-like
ARF6	1623.45	0.838542	0.0662234	12.6623	9.56221e-37	3.01816e-35	none	34.5203		MYD88	1.2451	9.8175	11.2183	6.26437e-19	1.41671e-17	32.5025		HDAC1	1.27684	9.64936	13.3996	6.83273e-31	2.56741e-29	59.4499		EMP2		CBR4		METTL26	1.91009	1.17978e-111	1.42299e-109	MES2-like
ARHGAP10	374.347	0.999769	0.126257	7.9185	2.40397e-15	1.5015e-14	none	13.8235		THOC2	0.787297	8.04515	11.2097	6.52736e-19	1.47007e-17	32.4616		RBM28	1.3926	9.04458	13.395	7.07568e-31	2.65411e-29	59.4153		EMP3		CCDC102B		PFKP	1.97994	1.91394e-111	2.29212e-109	MES2-like
ARHGAP15	197.781	0.714806	0.120042	5.95461	2.60688e-09	9.79186e-09	none	8.00913		SPPL2A	1.37915	8.84369	11.1873	7.26268e-19	1.62058e-17	32.3555		PPP1R18	1.42469	10.1013	13.392	7.24233e-31	2.70729e-29	59.3922		ENO1		CCDC115		PRDX4	1.40575	4.90701e-110	5.79439e-108	MES2-like
ARHGAP18	705.065	1.13592	0.104054	10.9166	9.60044e-28	1.55672e-26	none	25.8078		TGFB1I1	2.50659	8.98702	11.187	7.27584e-19	1.62186e-17	32.3537		ID3	2.49272	10.6361	13.3705	8.54038e-31	3.1439e-29	59.2285		ERAL1		CCDC136		GBE1	3.74199	1.35559e-109	1.58962e-107	MES2-like
ARHGAP27	373.226	0.665024	0.114228	5.82191	5.8179e-09	2.11413e-08	none	7.67487		INPPL1	1.03433	9.39477	11.185	7.34334e-19	1.63523e-17	32.3446		FCGBP	2.85015	10.544	13.2995	1.47418e-30	5.30997e-29	58.6866		ERBIN		CCDC9		HSPB1	2.43486	7.54177e-109	8.78279e-107	MES2-like
ARHGAP29	809.743	1.21914	0.121228	10.0566	8.58945e-24	1.02552e-22	none	21.9891		PKN2	0.886174	8.05036	11.1647	8.09234e-19	1.79467e-17	32.248		TRIM56	1.86977	8.21867	13.2951	1.52467e-30	5.47373e-29	58.6531		ERCC1		CCL18		SHMT2	2.33574	2.7554e-107	3.16515e-105	MES2-like
ARHGAP30	910.403	1.20097	0.125285	9.58595	9.1609e-22	9.28671e-21	none	20.0321		TRIM25	0.634041	8.63444	11.16	8.27838e-19	1.83219e-17	32.2254		ANKHD1-EIF4EBP3	0.6421	8.72368	13.2899	1.58631e-30	5.66694e-29	58.6138		ERGIC2		CCL2		BLVRB	1.8103	1.75298e-106	1.98664e-104	MES2-like
ARHGAP4	1089.72	1.06442	0.123949	8.58751	8.88738e-18	6.70314e-17	none	16.1737		IRAK4	0.762924	7.40989	11.1508	8.65187e-19	1.90516e-17	32.1816		YBX1	1.0746	10.1639	13.2699	1.84936e-30	6.5432e-29	58.4615		ERRFI1		CCL20		SYNPO	3.00989	6.3111e-105	7.01113e-103	MES2-like
ARHGAP9	437.494	1.12072	0.125186	8.95242	3.47767e-19	2.92149e-18	none	17.5344		IKBKB	0.917999	7.61805	11.14	9.11015e-19	1.98996e-17	32.1303		GMNN	1.69377	9.43367	13.2699	1.84964e-30	6.5432e-29	58.4613		ERV3-1		CCL7		STC2	3.32966	6.93917e-105	7.65848e-103	MES2-like
ARHGDIB	3684.47	0.97646	0.124692	7.83094	4.8422e-15	2.94017e-14	none	13.5316		SEC11A	1.16693	10.9545	11.1313	9.49524e-19	2.06372e-17	32.0891		C17orf62	1.18694	9.11851	13.2609	1.9824e-30	6.99014e-29	58.3925		ESF1		CD163		CAMK2N1	2.09211	3.89423e-104	4.21526e-102	MES2-like
ARHGEF19	129.339	0.754192	0.154812	4.87167	1.1066e-06	3.15105e-06	none	5.50154		PPP4C	1.07022	9.83092	11.1202	1.00162e-18	2.16398e-17	32.036		CRISPLD1	3.14079	9.25604	13.2584	2.02013e-30	7.08872e-29	58.3738		EXOSC5		CD248		RPL13A	14.4164	1.68664e-103	1.79124e-101	MES2-like
ARHGEF5	38.7089	1.77459	0.194646	9.11699	7.72397e-20	6.85007e-19	up	18.1643		ZFP36L2	1.29676	8.78523	11.0935	1.13807e-18	2.43699e-17	31.9091		P4HB	1.64649	10.7506	13.2441	2.25423e-30	7.88472e-29	58.2649		FAM133B		CD276		PDPN	2.20461	2.71387e-103	2.84636e-101	MES2-like
ARID3A	336.681	0.925414	0.0949347	9.74791	1.8831e-22	2.00959e-21	none	20.6969		CALD1	1.15452	8.2651	11.0814	1.20583e-18	2.56693e-17	31.8516		BAZ1A	1.66829	7.64939	13.2047	3.04892e-30	1.05122e-28	57.9652		FAM162A		CD300E		EGLN3	2.70327	3.82036e-103	3.98214e-101	MES2-like
ARID5A	1622.52	1.1736	0.101607	11.5504	7.34695e-31	1.52447e-29	none	28.8169		PSMB9	1.88469	9.30353	11.076	1.23782e-18	2.63244e-17	31.8255		RGL2	0.760006	9.68042	13.1945	3.29673e-30	1.13308e-28	57.8876		FARSA		CD36		TNFRSF12A	2.34432	7.08558e-100	7.20766e-98	MES2-like
ARL11	120.333	1.12767	0.133403	8.45309	2.83689e-17	2.05125e-16	none	15.688		RPS19	0.861679	10.9883	11.0612	1.32881e-18	2.8232e-17	31.755		TANC1	0.887698	7.6879	13.1653	4.12348e-30	1.40173e-28	57.6655		FBXO17		CD38		BHLHE40	2.44284	1.29892e-99	1.31339e-97	MES2-like
ARL4C	3694.49	1.34612	0.124318	10.8281	2.53458e-27	3.96908e-26	none	25.4013		LRR1	0.867387	6.55333	11.0535	1.37873e-18	2.92071e-17	31.7184		HOMER3	1.20689	8.46015	13.1276	5.5052e-30	1.85692e-28	57.3786		FBXO8		CD44		SCG2	2.1629	1.35987e-99	1.36683e-97	MES2-like
ARNTL2	321.226	0.722217	0.150651	4.79399	1.63498e-06	4.58015e-06	none	5.33912		CSRP2	2.3282	10.4364	11.0519	1.38933e-18	2.93744e-17	31.7108		PPP4R1	1.03977	10.0498	13.1087	6.36628e-30	2.13413e-28	57.2343		FCGRT		CD93		RPL18	6.65116	1.55736e-99	1.55607e-97	MES2-like
ARPC1B	259.962	1.31297	0.124548	10.5419	5.53602e-26	7.86926e-25	none	24.1041		CTPS2	0.863697	7.84296	11.0412	1.46242e-18	3.08299e-17	31.6598		SPNS1	0.913176	8.72065	13.1083	6.38258e-30	2.1363e-28	57.2318		FERMT2		CDC42EP3		CD99	1.7162	6.4697e-99	6.42632e-97	MES2-like
ARPC2	5833.77	0.593071	0.0658057	9.01246	2.01487e-19	1.72745e-18	none	17.7626		CD44	1.7687	8.14039	11.0387	1.4798e-18	3.11661e-17	31.6481		MAGT1	1.15341	9.04461	13.1077	6.41233e-30	2.14296e-28	57.2272		FGFR1		CDH11		RPS18	8.87321	2.00998e-98	1.97328e-96	MES2-like
ARPC5	4555.88	0.666553	0.0743892	8.96035	3.23639e-19	2.72688e-18	none	17.5643		PLTP	1.85777	10.666	11.024	1.58784e-18	3.33126e-17	31.578		PALLD	1.20421	8.4505	13.0879	7.46164e-30	2.47331e-28	57.0767		FKBP10		CDKN1B		LMAN1	1.58914	2.40528e-97	2.34772e-95	MES2-like
ARRDC3	2118.49	1.04273	0.106614	9.78034	1.36751e-22	1.47268e-21	none	20.8319		NBPF25P	0.879032	11.3575	11.0224	1.60001e-18	3.35032e-17	31.5704		PDIA4	1.50864	9.21274	13.0878	7.46904e-30	2.47331e-28	57.0758		FKBP7		CDR2		NNMT	2.92458	5.71935e-96	5.5504e-94	MES2-like
ARRDC4	1728.87	0.6498	0.147732	4.39851	1.08996e-05	2.77472e-05	none	4.55678		CHD4	0.624093	9.20281	10.9955	1.82079e-18	3.75479e-17	31.442		PGLS	0.677034	8.26332	13.0769	8.12066e-30	2.67686e-28	56.9927		FKBP8		CEBPB		ANXA5	1.84108	3.42371e-95	3.28481e-93	MES2-like
ARSD	880.249	0.681539	0.117787	5.78617	7.20082e-09	2.59142e-08	none	7.58646		ANO6	0.973489	7.32561	10.9872	1.8945e-18	3.89205e-17	31.4025		PCNA	1.7292	10.2172	13.0537	9.69638e-30	3.16749e-28	56.8167		FMC1		CEBPD		TPPP3	3.08717	4.72379e-93	4.4562e-91	MES2-like
ARSI	280.931	1.99878	0.231325	8.64059	5.59213e-18	4.30481e-17	up	16.366		PDIA4	1.38783	9.00988	10.9786	1.97434e-18	4.0408e-17	31.3615		SCP2	0.996503	10.5799	13.048	1.01287e-29	3.30374e-28	56.7734		FN3KRP		CELSR1		RPL36	4.69736	6.03374e-93	5.66032e-91	MES2-like
ARSJ	449.083	2.35138	0.177889	13.2182	6.88494e-40	2.7958e-38	up	37.5535		PXDC1	0.768434	8.36849	10.9713	2.04478e-18	4.18103e-17	31.3266		TRIP6	1.84933	9.82504	13.0443	1.04238e-29	3.38479e-28	56.7449		FNIP1		CFH		FGFR1	2.08561	4.70163e-92	4.36218e-90	MES2-like
ASB9	39.67	1.11289	0.13828	8.04804	8.41292e-16	5.42192e-15	none	14.2658		HLA-A	1.19175	12.923	10.9412	2.36254e-18	4.80369e-17	31.1831		TNIP2	0.946248	8.93467	13.0403	1.07421e-29	3.47258e-28	56.715		FNTA		CFI		PMP22	1.51661	5.95225e-92	5.46248e-90	MES2-like
ASGR2	35.6611	1.67216	0.172274	9.70643	2.83065e-22	2.98038e-21	up	20.5257		ATP6V1G2-DDX39B	0.84369	9.63671	10.9408	2.36704e-18	4.80834e-17	31.1812		TPRKB	1.12756	9.26855	13.0397	1.0794e-29	3.48418e-28	56.7102		FRMD3		CHI3L1		GAP43	2.09566	2.47765e-91	2.2254e-89	MES2-like
ASL	417.307	0.823135	0.0797826	10.3172	5.89046e-25	7.73676e-24	none	23.1114		CD63	1.0997	12.601	10.9354	2.42977e-18	4.93117e-17	31.1552		HLA-J	1.5683	10.5803	13.0321	1.14432e-29	3.67737e-28	56.6523		FUZ		CHI3L2		CALR	1.53156	2.7595e-91	2.46544e-89	MES2-like
ASPN	233.008	2.98032	0.220517	13.5151	1.27319e-41	5.83939e-40	up	39.2336		GBP1	2.55666	8.02833	10.9314	2.47644e-18	5.01186e-17	31.1363		RNF114	0.91408	9.78394	13.0314	1.15034e-29	3.69126e-28	56.6471		FZD3		CHPF		IRS2	1.48674	3.54723e-91	3.15255e-89	MES2-like
ASS1	1046.41	1.22821	0.183361	6.69832	2.10823e-11	9.46697e-11	none	10.0238		FAM111A	0.806963	7.19622	10.9276	2.52274e-18	5.10081e-17	31.1179		GSTP1	0.929066	10.3484	13.0291	1.17105e-29	3.7522e-28	56.6293		GEMIN7		CHPF2		TCEAL9	1.60604	1.14888e-90	1.01042e-88	MES2-like
ATF3	1421.57	1.60392	0.164873	9.72826	2.28475e-22	2.42181e-21	up	20.6159		CDCA7	1.55238	7.09819	10.9233	2.57536e-18	5.19754e-17	31.0973		CKLF-CMTM1	1.47213	8.71737	12.9986	1.47866e-29	4.68263e-28	56.3978		GGNBP2		CHRDL2		NACA	2.96094	1.28946e-90	1.12818e-88	MES2-like
ATF5	947.497	1.1202	0.118636	9.44233	3.64579e-21	3.52443e-20	none	19.4529		DISP1	1.01125	7.30623	10.9116	2.72335e-18	5.48096e-17	31.0418		IGFBP7	1.32875	10.4486	12.9909	1.56826e-29	4.95196e-28	56.3394		GLIPR1		CHRNA9		RPS16	6.14547	5.94744e-90	5.15018e-88	MES2-like
ATG9B	87.4047	0.662745	0.141924	4.66971	3.01624e-06	8.22199e-06	none	5.08502		RECQL	1.33108	8.11786	10.8998	2.8827e-18	5.78562e-17	30.9853		RFXANK	1.20058	8.74135	12.9861	1.62628e-29	5.12032e-28	56.3034		GLOD4		CHST2		GRB10	1.88209	7.61723e-90	6.56248e-88	MES2-like
ATP11C	438.645	0.716807	0.0950007	7.54528	4.5132e-14	2.54825e-13	none	12.5938		VGLL4	0.964997	9.77157	10.8977	2.91216e-18	5.83934e-17	30.9752		CARD8	0.710644	6.80311	12.9766	1.74896e-29	5.48275e-28	56.2312		GNAI3		CHST9		DNAJB9	2.10352	1.46534e-89	1.25603e-87	MES2-like
ATP13A3	2028.93	1.12054	0.0944284	11.8666	1.76576e-32	4.14997e-31	none	30.382		HPS5	1.10688	7.91588	10.8835	3.11697e-18	6.20996e-17	30.9076		CXCR4	2.08877	9.56209	12.976	1.75781e-29	5.50259e-28	56.2262		HDHD3		CHSY1		FAM20C	1.75387	2.09669e-89	1.78811e-87	MES2-like
ATP1A1	6675.58	0.602662	0.0952543	6.32687	2.50179e-10	1.03068e-09	none	8.98688		NID1	1.26371	8.21507	10.8766	3.22153e-18	6.40654e-17	30.8749		UHRF1	3.14294	9.05584	12.9376	2.35651e-29	7.29938e-28	55.9352		HIKESHI		CILP2		CLIC1	1.57524	9.16017e-89	7.77279e-87	MES2-like
ATP2A3	254.551	1.1176	0.122402	9.13059	6.81288e-20	6.06103e-19	none	18.2175		EZH2	2.60159	7.3808	10.8594	3.50034e-18	6.94196e-17	30.7924		USP3	1.09231	8.59554	12.9275	2.54643e-29	7.85816e-28	55.8583		HILPDA		CITED2		RPLP0	3.65787	8.66629e-88	7.31695e-86	MES2-like
ATP6V1C2	36.2579	0.715951	0.128094	5.58924	2.28065e-08	7.79393e-08	none	7.10824		NME4	1.08434	9.92914	10.8574	3.53365e-18	6.99528e-17	30.7829		KRT10	0.834369	10.5718	12.9116	2.87494e-29	8.79707e-28	55.7379		HMG20B		CKAP4		CNBP	1.14884	4.51312e-87	3.7727e-85	MES2-like
ATP7A	213.316	0.924813	0.224647	4.11673	3.84279e-05	9.12994e-05	none	4.03953		LIMA1	1.2242	7.79834	10.8445	3.75976e-18	7.42263e-17	30.7213		DRAM2	1.17554	8.68792	12.9078	2.96044e-29	9.03329e-28	55.7088		HMGXB4		CLCF1		ANXA1	1.85872	2.09468e-86	1.71703e-84	MES2-like
ATP8B1	124.043	1.20048	0.119607	10.0368	1.05037e-23	1.23842e-22	none	21.9071		CDCA7L	2.4665	8.98404	10.8355	3.92677e-18	7.69646e-17	30.6781		TMED9	0.998273	11.0288	12.8895	3.40304e-29	1.03115e-27	55.5705		HNRNPC		CLCNKB		CD44	2.16718	4.91274e-85	3.9883e-83	MES2-like
ATP8B3	88.607	1.03939	0.124377	8.35684	6.44224e-17	4.53775e-16	none	15.3432		DTYMK	0.635359	7.08092	10.8352	3.93194e-18	7.69966e-17	30.6768		MORC4	1.41795	7.96244	12.8819	3.60831e-29	1.09183e-27	55.5124		HOOK2		CLDN1		RPL24	2.75311	3.05738e-84	2.45843e-82	MES2-like
AURKA	348.35	0.716534	0.129301	5.54159	2.99743e-08	1.01383e-07	none	6.99403		HAT1	1.49499	9.12987	10.8277	4.0754e-18	7.93063e-17	30.6412		NME1-NME2	0.981026	11.6243	12.8732	3.85492e-29	1.1613e-27	55.4468		HPF1		CLEC5A		HSPA5	1.93672	3.337e-84	2.67055e-82	MES2-like
AVPR1A	30.1382	1.9401	0.2572	7.54317	4.58693e-14	2.58782e-13	up	12.5871		RBM28	1.23618	8.89066	10.8165	4.30155e-18	8.32603e-17	30.5875		LDLRAD3	1.72008	9.98452	12.8544	4.44947e-29	1.33337e-27	55.3044		ID2		CLMP		TMED9	1.18432	2.84552e-83	2.26648e-81	MES2-like
AZGP1	678.932	0.872887	0.238269	3.66345	0.000248841	0.000528723	none	3.27677		HERPUD2	0.836119	8.99296	10.8146	4.34037e-18	8.3788e-17	30.5786		MIR4707	0.882063	8.51635	12.8417	4.90522e-29	1.45989e-27	55.2076		IFNGR2		CNIH3		SAP30	1.23474	1.56152e-82	1.23793e-80	MES2-like
B2M	52873.5	0.648101	0.12422	5.21735	1.81504e-07	5.65211e-07	none	6.24779		DPYSL3	1.40285	9.05116	10.804	4.56694e-18	8.785e-17	30.528		VIM	2.0574	10.5294	12.8362	5.11535e-29	1.52035e-27	55.166		IFT57		CNN1		EEF1A1	12.3871	5.12845e-81	4.02786e-79	MES2-like
B3GNT2	396.876	0.64597	0.0963684	6.70313	2.04009e-11	9.17845e-11	none	10.0372		NECAP2	0.662051	8.49875	10.8014	4.62495e-18	8.88873e-17	30.5155		RPS16	0.615478	11.6944	12.8115	6.174e-29	1.82255e-27	54.9793		IGBP1		CNN2		OAZ1	2.13043	3.60555e-80	2.78006e-78	MES2-like
B3GNT5	411.317	0.909781	0.126174	7.21052	5.57394e-13	2.87146e-12	none	11.5419		VANGL2	1.70478	8.8787	10.7975	4.71375e-18	9.05141e-17	30.4966		SAP30	0.667652	7.62392	12.8001	6.73426e-29	1.98255e-27	54.8931		IGFBP2		COL12A1		RPL13	7.35339	5.27321e-80	4.04743e-78	MES2-like
B3GNT8	26.3627	1.41189	0.151562	9.31556	1.21312e-20	1.1281e-19	none	18.9477		CMTM6	0.67787	7.29482	10.7782	5.17246e-18	9.87123e-17	30.4043		NES	1.44324	9.11107	12.7955	6.9786e-29	2.04894e-27	54.8577		IGFBP3		COL13A1		RPS19	9.49622	8.13916e-80	6.19089e-78	MES2-like
B4GALT1	1238.77	1.72858	0.113011	15.2956	8.17407e-53	7.82722e-51	up	50.1064		TOP2A	2.63937	7.06751	10.7722	5.3223e-18	1.01384e-16	30.3759		GPX1	1.05381	11.7787	12.7812	7.78322e-29	2.26986e-27	54.7494		IGFBP5		COL15A1		BSG	1.84784	4.78219e-79	3.605e-77	MES2-like
B4GALT5	3553.17	0.809409	0.0844648	9.58279	9.44589e-22	9.55512e-21	none	20.0198		GART	0.645525	7.1498	10.7662	5.47817e-18	1.03908e-16	30.3472		MCM3	1.42268	9.4453	12.7729	8.28674e-29	2.40703e-27	54.6872		IKBIP		COL18A1		INAFM1	1.31574	8.81961e-79	6.5607e-77	MES2-like
BACE2	1084.85	1.80368	0.103785	17.3789	1.19131e-67	2.81388e-65	up	64.5507		UBTD2	1.06082	9.32597	10.7656	5.49347e-18	1.04108e-16	30.3444		PXDC1	0.726289	8.55004	12.7671	8.66338e-29	2.50639e-27	54.6431		ILVBL		COL1A1		XBP1	1.81554	3.24933e-78	2.39599e-76	MES2-like
BACH1	1224.62	0.966974	0.113601	8.51204	1.70898e-17	1.26078e-16	none	15.8994		PRR11	0.98201	9.90766	10.7643	5.52926e-18	1.04695e-16	30.338		CTPS2	0.983001	7.99579	12.759	9.21643e-29	2.64878e-27	54.5816		INSIG2		COL1A2		RPS7	2.54597	4.50487e-77	3.23699e-75	MES2-like
BAIAP2L1	37.853	0.859108	0.160154	5.36425	8.12848e-08	2.63187e-07	none	6.57974		FCGRT	1.2318	9.67238	10.7612	5.61125e-18	1.06063e-16	30.3233		TNFRSF1A	1.59221	10.0416	12.7419	1.04994e-28	3.00164e-27	54.4523		IRF2BP1		COL22A1		ASPH	1.57739	6.63843e-77	4.74985e-75	MES2-like
BAK1	527.119	0.679737	0.062067	10.9517	6.52346e-28	1.07003e-26	none	25.9706		IRAK1	1.00019	8.93465	10.7519	5.86779e-18	1.10624e-16	30.2789		ENKD1	1.09152	7.87264	12.7308	1.14261e-28	3.25376e-27	54.3684		IRF2BPL		COL27A1		OLFM1	2.25164	9.48187e-77	6.72735e-75	MES2-like
BARX1	71.4273	2.41634	0.3131	7.71746	1.18668e-14	7.05438e-14	up	13.1515		ARHGEF40	0.623908	7.38993	10.7446	6.07772e-18	1.14482e-16	30.244		S100A11	2.22124	10.0785	12.7241	1.20228e-28	3.40582e-27	54.3178		ISCA1		COL3A1		CYSTM1	1.16555	1.09051e-76	7.67267e-75	MES2-like
BATF	81.0991	1.94235	0.177993	10.9125	1.00458e-27	1.62522e-26	up	25.7891		PGLS	0.680965	8.21861	10.7261	6.64662e-18	1.24444e-16	30.1551		ZNHIT1	0.900159	9.95634	12.7022	1.42085e-28	3.99897e-27	54.1521		JOSD2		COL4A1		SAT2	1.01093	1.22619e-76	8.59149e-75	MES2-like
BATF3	310.833	1.29139	0.142944	9.0343	1.65063e-19	1.42725e-18	none	17.8455		YES1	0.766796	8.17583	10.7251	6.67861e-18	1.24847e-16	30.1503		GLIPR2	1.50496	9.14758	12.6865	1.60215e-28	4.48024e-27	54.0329		KATNA1		COL4A2		CCNI	2.118	1.95424e-76	1.3636e-74	MES2-like
BAX	2179.87	0.81988	0.0955278	8.58264	9.27232e-18	6.97491e-17	none	16.1565		MCM7	1.58082	9.08805	10.725	6.67962e-18	1.24847e-16	30.1501		COL4A1	3.12449	10.8118	12.6527	2.07201e-28	5.73519e-27	53.7777		KMT5C		COL5A1		SYTL2	2.92573	2.10128e-76	1.46017e-74	MES2-like
BCAT1	2556.1	1.059	0.169587	6.24458	4.24939e-10	1.70989e-09	none	8.76703		GALNT1	0.861798	8.6922	10.7218	6.78549e-18	1.26608e-16	30.1345		NUP160	0.767928	7.02492	12.6466	2.17103e-28	5.98642e-27	53.7313		KRR1		COL5A2		EIF5	1.18747	3.04605e-76	2.10802e-74	MES2-like
BCL10	367.409	0.676207	0.058132	11.6323	2.8248e-31	6.04729e-30	none	29.2184		PCNA	1.68606	10.1371	10.709	7.21551e-18	1.34057e-16	30.0735		SLC35A4	0.643921	9.681	12.6331	2.40449e-28	6.58844e-27	53.63		KXD1		COL6A1		RPL10	6.29943	4.79156e-76	3.30246e-74	MES2-like
BCL2A1	255.079	2.33286	0.191055	12.2104	2.73519e-34	7.19166e-33	up	32.1432		USP1	1.18	9.52435	10.6877	7.99428e-18	1.47769e-16	29.9716		SMC4	1.67166	7.64604	12.596	3.19066e-28	8.66616e-27	53.3492		KYAT3		COL6A2		ST13	1.13427	5.00729e-76	3.4232e-74	MES2-like
BCL2L12	328.603	1.10548	0.117875	9.37842	6.6968e-21	6.36106e-20	none	19.1965		DHX40	1.05582	9.56532	10.6617	9.0594e-18	1.66607e-16	29.8473		NOTCH2	0.801509	9.48564	12.5833	3.51206e-28	9.47995e-27	53.254		LDHA		COL6A3		RPS3A	5.61842	2.41426e-75	1.63724e-73	MES2-like
BCL3	930.41	2.62001	0.120215	21.7943	2.62841e-105	5.32141e-102	up	101.274		KDELR2	1.36514	10.5251	10.6571	9.26322e-18	1.70068e-16	29.8252		FCGRT	1.37386	9.93491	12.5728	3.80677e-28	1.02344e-26	53.174		LITAF		COL8A1		SPOCD1	2.72214	7.81687e-74	5.25879e-72	MES2-like
BDKRB2	194.368	2.6115	0.180459	14.4714	1.83775e-47	1.28934e-45	up	44.8896		EIF4EBP1	1.30879	8.51596	10.6429	9.91986e-18	1.81358e-16	29.7571		GUSB	0.855735	7.90146	12.5696	3.89968e-28	1.04484e-26	53.1501		LMAN1		COLGALT1		CD63	2.69937	1.03134e-72	6.8028e-71	MES2-like
BET1	670.289	0.614575	0.110463	5.5636	2.64259e-08	8.97884e-08	none	7.04678		ZNF558	1.19228	9.04662	10.6332	1.0396e-17	1.89585e-16	29.7105		IRAK4	0.797656	7.55902	12.5642	4.06143e-28	1.08684e-26	53.1098		LNPK		COPG1		RPS27A	5.20861	1.32022e-72	8.6744e-71	MES2-like
BET1L	818.512	0.585889	0.0621802	9.42245	4.40698e-21	4.23716e-20	none	19.3729		IDH1	1.24834	9.30476	10.6315	1.04791e-17	1.9094e-16	29.7026		ALKBH2	0.87787	8.41337	12.5454	4.68511e-28	1.24304e-26	52.968		LOX		COQ7		VKORC1	1.19203	4.25806e-72	2.78688e-70	MES2-like
BGN	4117.89	1.85588	0.16041	11.5696	5.87611e-31	1.23008e-29	up	28.9101		LAMB2	1.5966	8.63237	10.6158	1.13025e-17	2.04743e-16	29.6275		HMGB2	0.985643	8.018	12.5339	5.11531e-28	1.35059e-26	52.8808		LRIF1		COX15		STAC2	3.67618	6.26484e-72	4.06877e-70	MES2-like
BHLHA15	15.7977	0.734023	0.205046	3.5798	0.00034386	0.000714543	none	3.14597		LBR	1.2928	9.99522	10.6151	1.13415e-17	2.05109e-16	29.624		RELL1	0.659095	7.68349	12.5075	6.24947e-28	1.64009e-26	52.6821		MAFB		CPA4		RPS11	3.68833	1.25487e-70	7.99611e-69	MES2-like
BHLHE40	2820.47	1.45843	0.130951	11.1372	8.26893e-29	1.46667e-27	none	26.8337		RRM2	2.92521	8.3771	10.6057	1.18703e-17	2.13961e-16	29.5788		KDELC2	1.64511	8.55814	12.4711	8.24292e-28	2.12228e-26	52.4074		MBIP		CR1		CITED2	1.81905	2.10824e-70	1.33833e-68	MES2-like
BICC1	216.571	1.42344	0.151265	9.41027	4.94853e-21	4.74176e-20	none	19.3241		MIR3654	0.639307	13.1545	10.6052	1.18949e-17	2.14226e-16	29.5767		MCM5	1.43395	8.24009	12.47	8.31105e-28	2.13477e-26	52.3992		MCHR1		CRB1		LAMTOR5	0.934789	7.82487e-70	4.91192e-68	MES2-like
BIN3	383.529	0.66619	0.0820807	8.11628	4.80698e-16	3.17301e-15	none	14.4985		LGALS3BP	1.58735	10.5406	10.6004	1.21731e-17	2.19056e-16	29.5537		NPC2	1.63298	11.2186	12.4681	8.43098e-28	2.16302e-26	52.385		MCRIP1		CREB3L1		EIF2S2	1.1286	7.98154e-70	4.99171e-68	MES2-like
BIRC3	480.633	2.31886	0.191812	12.0892	1.20395e-33	3.05778e-32	up	31.5146		NUP37	0.77841	7.77337	10.5922	1.26643e-17	2.27434e-16	29.5144		P2RX5-TAX1BP3	1.33174	9.80916	12.464	8.7009e-28	2.22702e-26	52.3537		MCRIP2		CRISPLD2		EHD2	2.56197	2.82633e-69	1.74818e-67	MES2-like
BLVRB	1257.36	0.701496	0.119081	5.89094	3.84003e-09	1.41869e-08	none	7.84811		SEC61A1	1.40296	9.83586	10.581	1.3371e-17	2.3903e-16	29.4605		CHST14	1.0585	9.21865	12.4482	9.80425e-28	2.5006e-26	52.2353		MCUB		CSF3		EEF2	1.93911	6.08699e-69	3.73763e-67	MES2-like
BMF	379.938	1.03176	0.131652	7.83701	4.61392e-15	2.80637e-14	none	13.5519		POLR2J	0.917291	11.2388	10.5766	1.36545e-17	2.43898e-16	29.4396		STK3	0.721687	6.26989	12.4441	1.01143e-27	2.57665e-26	52.2044		MED10		CTHRC1		EMP1	1.299	2.01772e-68	1.23447e-66	MES2-like
BMP1	2108.93	1.05827	0.105786	10.0039	1.4658e-23	1.70974e-22	none	21.7671		MED1	0.765044	8.34431	10.5763	1.36753e-17	2.44069e-16	29.4381		NMI	1.71836	8.67175	12.4436	1.01579e-27	2.58473e-26	52.2001		MED21		CTNNA1		MYDGF	1.17895	2.52296e-68	1.538e-66	MES2-like
BMP8B	390.852	0.626672	0.188437	3.32563	0.000882183	0.00173619	none	2.7604		GPX7	1.51237	7.90232	10.57	1.40982e-17	2.50713e-16	29.4078		DHX40	1.15079	9.62243	12.441	1.03568e-27	2.62613e-26	52.1809		METTL18		CTNNA2		RPL5	2.36613	2.6615e-68	1.61662e-66	MES2-like
BNC2	274.18	2.08926	0.187008	11.172	5.58803e-29	1.00372e-27	up	26.9984		STAT3	0.841397	9.47173	10.5699	1.41052e-17	2.50713e-16	29.4073		SOX2	1.16789	9.61832	12.4248	1.1716e-27	2.94334e-26	52.0585		METTL26		CTNND2		TECR	1.12987	4.49172e-68	2.69919e-66	MES2-like
BRI3	2980.93	0.613273	0.117091	5.23756	1.62713e-07	5.0893e-07	none	6.29334		ABHD4	0.591141	7.94592	10.5571	1.49994e-17	2.65738e-16	29.3463		RNF135	1.75533	8.9027	12.4226	1.1907e-27	2.98788e-26	52.0424		MFSD10		CTSB		BRI3	0.937918	7.44092e-68	4.43984e-66	MES2-like
BST1	140.364	1.02759	0.127754	8.04347	8.73288e-16	5.61535e-15	none	14.2506		BRI3	0.63631	9.1545	10.5539	1.5237e-17	2.68853e-16	29.3306		RGS1	1.99548	7.68335	12.4142	1.26954e-27	3.1775e-26	51.9788		MORF4L2		CTSL		SLC16A3	1.50012	1.17403e-67	6.95602e-66	MES2-like
BST2	3817.59	0.820739	0.180165	4.55549	5.22624e-06	1.38364e-05	none	4.85898		YBX1	1.01619	10.041	10.5524	1.53432e-17	2.70289e-16	29.3237		LBR	1.42807	10.0569	12.4118	1.29257e-27	3.22861e-26	51.961		MPHOSPH8		CUL7		RPL7	3.39789	1.21406e-67	7.16806e-66	MES2-like
BTBD11	458.78	0.971366	0.200805	4.83737	1.31568e-06	3.71357e-06	none	5.43021		LOC101928747	0.684856	9.06412	10.5514	1.54178e-17	2.71384e-16	29.3189		WWTR1	1.63663	9.18619	12.4041	1.37011e-27	3.41444e-26	51.9032		MRM2		CXCL1		EIF4EBP1	1.52596	1.60787e-67	9.42725e-66	MES2-like
BTBD19	389.999	1.32626	0.12548	10.5695	4.12756e-26	5.92662e-25	none	24.2272		MLEC	0.969957	9.53284	10.5109	1.87499e-17	3.24005e-16	29.1245		AGTRAP	0.974706	8.25006	12.3901	1.5244e-27	3.78163e-26	51.7973		MRM3		CXCL2		RPL35A	3.07254	2.20234e-67	1.28681e-65	MES2-like
BTG1	3071.1	0.687309	0.0991929	6.92901	4.23794e-12	2.03249e-11	none	10.692		CLIC1	2.12741	10.5493	10.5092	1.89019e-17	3.26115e-16	29.1165		MAPRE1	1.17569	10.4451	12.3892	1.53418e-27	3.80156e-26	51.791		MRPL10		CXCL3		RPS15A	3.93941	3.80875e-66	2.16548e-64	MES2-like
C11orf24	1096.57	0.612025	0.0812676	7.53098	5.03601e-14	2.83328e-13	none	12.5477		TRIM47	1.52247	10.4398	10.5054	1.92537e-17	3.31921e-16	29.0982		IL10RB	1.21559	8.63529	12.3872	1.55838e-27	3.85712e-26	51.7754		MRPL50		CXCL5		ZFP36L1	0.641815	1.11355e-65	6.28875e-64	MES2-like
C11orf96	1375.73	0.593299	0.172423	3.44094	0.000579692	0.00116862	none	2.93233		PARP4	1.03685	9.39455	10.5025	1.95246e-17	3.36324e-16	29.0843		RPS3	0.810607	12.6657	12.3811	1.63178e-27	4.02963e-26	51.7298		MRPL58		CXCL6		NDUFA5	0.768575	1.19672e-65	6.73595e-64	MES2-like
C16orf54	61.175	1.22581	0.146734	8.35395	6.60189e-17	4.64558e-16	none	15.333		LDLRAD3	1.74981	9.84708	10.4936	2.03749e-17	3.50415e-16	29.0419		CTNNA1	0.905221	9.6666	12.3795	1.65189e-27	4.07466e-26	51.7176		MRPS2		CXCR1		SARAF	1.22757	1.2208e-65	6.84867e-64	MES2-like
C16orf72	1602.32	0.687278	0.0878981	7.81904	5.3228e-15	3.22784e-14	none	13.4911		GFAP	1.1425	10.4358	10.4932	2.04166e-17	3.50855e-16	29.0399		PRKD3	0.760557	6.70915	12.3711	1.75975e-27	4.33088e-26	51.6548		MRPS31		CYP46A1		MIF	0.736409	2.8811e-65	1.60034e-63	MES2-like
C17orf107	17.1651	0.70007	0.189168	3.70078	0.000214938	0.00046132	none	3.336		TP53	1.82033	8.15924	10.488	2.09394e-17	3.59272e-16	29.0148		S100A6	0.99757	9.08348	12.3705	1.76817e-27	4.3467e-26	51.6501		MRPS35		CYP4F12		RSL24D1	1.21757	7.71759e-65	4.24492e-63	MES2-like
C19orf38	135.485	0.74542	0.134847	5.52789	3.24106e-08	1.09259e-07	none	6.96154		PAPD4	0.804518	8.17507	10.4675	2.31113e-17	3.94052e-16	28.9167		KDELR2	1.52164	10.5665	12.36	1.91517e-27	4.69746e-26	51.5709		MRPS6		DACT1		CSRP2	1.24657	8.48793e-65	4.65348e-63	MES2-like
C1orf162	723.11	1.1998	0.134172	8.94228	3.81229e-19	3.19313e-18	none	17.4958		SP110	0.909942	8.26311	10.462	2.37362e-17	4.04072e-16	28.8902		NUP37	0.781267	7.88188	12.3539	2.00566e-27	4.90282e-26	51.5251		MTDH		DCAKD		SDC4	3.09132	1.2207e-64	6.67077e-63	MES2-like
C1orf54	560.352	0.70284	0.14118	4.97832	6.41388e-07	1.87688e-06	none	5.72656		NMI	1.68946	8.47416	10.4258	2.82707e-17	4.76419e-16	28.7165		PLIN3	1.37455	10.6712	12.3518	2.03681e-27	4.96223e-26	51.5098		MYADM		DCBLD2		MCUB	2.3183	1.29537e-64	7.05603e-63	MES2-like
C1QA	10266.4	1.59112	0.163763	9.71603	2.57629e-22	2.72065e-21	up	20.5653		HNRNPAB	1.04891	10.9707	10.4224	2.87448e-17	4.84034e-16	28.7		UBA52	0.628653	12.9154	12.3174	2.64334e-27	6.3572e-26	51.2511		NAMPT		DCLK3		RAD23A	0.968345	2.09721e-64	1.13505e-62	MES2-like
C1QB	13110.8	1.38657	0.168236	8.24179	1.69649e-16	1.1559e-15	none	14.9371		VIM	2.10843	10.2356	10.4202	2.90495e-17	4.88032e-16	28.6895		PPP1R14B	1.54254	9.49178	12.3153	2.68649e-27	6.45114e-26	51.2351		NAPA		DCN		RPL8	2.62758	2.74233e-64	1.47946e-62	MES2-like
C1QC	12024.2	1.24932	0.159007	7.85704	3.93331e-15	2.40374e-14	none	13.6191		LOC100134445	1.46453	8.21593	10.405	3.12518e-17	5.21006e-16	28.6169		FAM234A	0.873528	9.52752	12.2995	3.02704e-27	7.24491e-26	51.1167		NAXD		DCUN1D3		SLC6A6	3.46406	3.19347e-64	1.71736e-62	MES2-like
C1QTNF1	2082.1	1.12552	0.177185	6.35223	2.12215e-10	8.81708e-10	none	9.05468		WWTR1	1.59798	8.83901	10.4031	3.15426e-17	5.25452e-16	28.6077		GORAB	1.2494	8.20723	12.2785	3.5508e-27	8.46125e-26	50.9583		NAXE		DES		RPL11	3.62449	5.995e-64	3.19343e-62	MES2-like
C1QTNF6	742.152	1.60667	0.128227	12.5298	5.12766e-36	1.55276e-34	up	33.8089		SLC4A2	1.10648	8.83081	10.4004	3.19586e-17	5.31285e-16	28.5947		MFSD1	1.28406	10.4381	12.2782	3.55759e-27	8.46817e-26	50.9564		NDRG1		DHDDS		BTF3	1.54474	9.03331e-64	4.78171e-62	MES2-like
C1R	7475.23	2.25828	0.153623	14.7001	6.43601e-49	4.90383e-47	up	46.3095		PPP1R14B	1.47452	9.24781	10.4004	3.1966e-17	5.31285e-16	28.5944		EIF3G	0.898697	10.4779	12.2779	3.56715e-27	8.48162e-26	50.9538		NDUFV2		DMBX1		PSPH	0.952501	1.1427e-63	6.01108e-62	MES2-like
C1RL	1113.51	1.71811	0.127079	13.5201	1.19092e-41	5.49761e-40	up	39.2598		TRIP10	0.928798	8.21911	10.3739	3.63205e-17	6.0182e-16	28.4675		PROS1	2.50302	9.3143	12.2661	3.89983e-27	9.24233e-26	50.8653		NECTIN2		DMP1		TAF7	0.838011	1.54277e-63	8.09044e-62	MES2-like
C1S	3471.97	2.26963	0.158097	14.3559	9.78574e-47	6.42054e-45	up	44.1924		LINC00998	0.85075	8.56947	10.366	3.77469e-17	6.23082e-16	28.4293		SSR2	1.00692	10.7162	12.262	4.02155e-27	9.5101e-26	50.8348		NEPRO		DNAJB1		HERPUD1	0.854114	3.56551e-63	1.864e-61	MES2-like
C2	57.5537	1.40923	0.218858	6.43901	1.20255e-10	5.08279e-10	none	9.2939		MAPK7	0.651591	8.83595	10.3376	4.32873e-17	7.07557e-16	28.2932		TGFBR1	1.10375	8.13203	12.2607	4.06044e-27	9.59164e-26	50.8252		NHLRC3		DNAJC22		MAFB	1.45132	3.75558e-63	1.95128e-61	MES2-like
C21orf62	175.211	0.780365	0.245744	3.17552	0.00149567	0.00283681	none	2.54717		PGGT1B	0.875922	7.29264	10.3339	4.40743e-17	7.19341e-16	28.2753		PPIB	1.30184	11.1913	12.2167	5.66585e-27	1.32339e-25	50.4947		NMD3		DOCK6		MORF4L2	0.80057	5.85985e-63	3.00758e-61	MES2-like
C2CD2	1021.03	0.62121	0.102991	6.03167	1.62273e-09	6.20377e-09	none	8.20734		CXCR4	1.92793	9.33943	10.3188	4.74142e-17	7.71535e-16	28.2027		YES1	0.818135	8.22941	12.2152	5.73188e-27	1.33658e-25	50.4832		NOB1		DPP4		APLN	2.52784	1.53824e-62	7.84734e-61	MES2-like
C2CD4B	29.889	0.685186	0.22325	3.06914	0.00214678	0.00396148	none	2.40214		HLA-C	1.23683	12.123	10.3011	5.16562e-17	8.38681e-16	28.1176		CDCA7L	2.5963	9.13962	12.2084	6.03049e-27	1.4032e-25	50.4328		NOC2L		DTX4		RPS8	3.71418	2.93548e-62	1.47088e-60	MES2-like
C3	33430.2	1.32322	0.173249	7.63765	2.21216e-14	1.27993e-13	none	12.8928		RNPEP	0.843272	9.18213	10.2747	5.86646e-17	9.43823e-16	27.9912		MAN2B1	1.27894	9.04165	12.2021	6.32594e-27	1.46724e-25	50.3854		NOL3		DUSP4		EIF4A2	1.21642	4.13396e-62	2.06527e-60	MES2-like
C3AR1	1068.73	0.712442	0.140367	5.07557	3.86339e-07	1.16246e-06	none	5.93462		PHC2	0.739141	8.2355	10.274	5.88633e-17	9.45813e-16	27.9879		LAMC1	1.65929	9.63627	12.196	6.62485e-27	1.5333e-25	50.3396		NOSIP		DUSP5		RSL1D1	1.09542	4.79621e-62	2.38905e-60	MES2-like
C3orf52	31.3107	1.39562	0.185794	7.51164	5.83909e-14	3.26568e-13	none	12.486		HLA-B	1.60758	12.4286	10.2729	5.91921e-17	9.50393e-16	27.9823		PLTP	1.89802	11.017	12.1937	6.73996e-27	1.55663e-25	50.3225		NOVA1		DUSP6		RPL18A	4.90076	8.06775e-62	3.97178e-60	MES2-like
C3orf80	58.3308	0.628862	0.225909	2.7837	0.0053743	0.00928044	none	2.03243		MGME1	1.4269	8.42749	10.2604	6.28893e-17	1.00309e-15	27.9221		DPYSL3	1.37819	9.16571	12.19	6.93465e-27	1.5999e-25	50.2942		NPTX2		EBF1		RNF24	1.03033	1.39803e-61	6.86254e-60	MES2-like
C5AR1	1103.68	2.4307	0.149592	16.2489	2.27581e-59	3.19335e-57	up	56.4958		HOMER3	0.918104	8.17616	10.2555	6.43817e-17	1.02615e-15	27.8988		RAB8A	0.903843	10.5867	12.1873	7.07574e-27	1.63072e-25	50.2742		NR1H2		EBF2		RPS27L	1.12916	1.71678e-61	8.40277e-60	MES2-like
C5AR2	128.025	1.76948	0.147837	11.9692	5.15491e-33	1.25525e-31	up	30.9013		GTF2H2C_2	1.27085	9.64953	10.2521	6.54482e-17	1.04162e-15	27.8825		TPST1	1.5461	9.55642	12.1774	7.6247e-27	1.74982e-25	50.2001		NRN1		ECE1		RPL28	5.05501	2.50383e-61	1.22196e-59	MES2-like
C6orf141	309.981	2.57051	0.255338	10.0671	7.7229e-24	9.2832e-23	up	22.0323		MIR6890	0.785484	10.3909	10.249	6.64525e-17	1.05528e-15	27.8674		POLR2J	0.975507	11.303	12.164	8.43477e-27	1.92962e-25	50.0999		NSMCE3		EDNRA		GADD45B	0.81582	3.96807e-61	1.92543e-59	MES2-like
C7	357.106	1.91592	0.239707	7.99274	1.31969e-15	8.37556e-15	up	14.077		MSN	0.842623	8.46537	10.2408	6.91183e-17	1.09602e-15	27.8283		SRPX	2.7754	10.1556	12.1591	8.75648e-27	1.99901e-25	50.0628		NUCB1		EEF2K		DOK5	1.16109	2.09632e-60	1.0085e-58	MES2-like
CA12	2610.01	2.88221	0.166741	17.2855	6.04617e-67	1.29828e-64	up	63.8866		SMC5	0.86674	7.2727	10.2142	7.8633e-17	1.23877e-15	27.7002		TAP1	1.76568	9.29536	12.1559	8.97156e-27	2.04597e-25	50.0387		NUP62		EFCAB7		DYNLT3	1.77529	2.55047e-60	1.2235e-58	MES2-like
CA3	632.133	1.33346	0.291909	4.56807	4.92226e-06	1.30854e-05	none	4.88321		PFN1	1.13295	11.9391	10.1935	8.69102e-17	1.35737e-15	27.6008		LRP10	1.01607	8.6793	12.1547	9.05191e-27	2.06213e-25	50.0299		OCEL1		EFHD1		TCAF2	3.19353	2.74323e-60	1.31224e-58	MES2-like
CA9	519.136	3.74266	0.23296	16.0657	4.44148e-58	5.62006e-56	up	55.2503		GNG12	1.07509	7.95933	10.1832	9.13274e-17	1.41923e-15	27.5515		TRIM47	1.6167	10.5945	12.1517	9.25562e-27	2.10413e-25	50.0078		OFD1		EFNB1		TNFRSF1A	1.15178	3.69839e-60	1.76415e-58	MES2-like
CABP4	99.5074	0.990635	0.142443	6.9546	3.53557e-12	1.70545e-11	none	10.7682		IGFBP7	1.28316	10.0274	10.1756	9.4768e-17	1.47059e-15	27.5148		CXCL16	1.43372	9.48801	12.1458	9.67928e-27	2.19585e-25	49.9634		OSER1		EGFL6		RPS15	4.66559	4.52145e-60	2.15068e-58	MES2-like
CACNA2D4	201.966	1.69983	0.128574	13.2206	6.6693e-40	2.72384e-38	up	37.5648		RCN1	1.36021	10.1253	10.159	1.02714e-16	1.58823e-15	27.4348		TMEM258	0.74915	11.8306	12.1454	9.70715e-27	2.19759e-25	49.9605		P4HB		EGFLAM		SBDS	0.914509	5.15848e-60	2.43995e-58	MES2-like
CALD1	6843.33	1.11428	0.0969452	11.4939	1.41604e-30	2.88334e-29	none	28.5401		TMEM45A	2.51917	8.3212	10.1555	1.04446e-16	1.61158e-15	27.4182		DERL2	0.618125	9.44444	12.1343	1.05592e-26	2.37811e-25	49.8771		PABPC4		EGR1		RPS23	3.32963	7.91964e-60	3.7355e-58	MES2-like
CALHM2	472.301	1.07815	0.0919911	11.7202	1.00424e-31	2.20996e-30	none	29.6556		KDELC2	1.77589	8.5578	10.1517	1.06392e-16	1.64044e-15	27.3999		DPP3	0.863979	8.62521	12.1314	1.07919e-26	2.42801e-25	49.8555		PARK7		EGR2		ATP6V0E1	0.909905	8.20505e-60	3.85934e-58	MES2-like
CALR	19294.5	1.00334	0.0700441	14.3244	1.5416e-46	9.97606e-45	none	44.001		FAM234A	0.761051	9.52453	10.1489	1.07838e-16	1.66039e-15	27.3864		TSPO	1.35261	9.74591	12.1005	1.36229e-26	3.05546e-25	49.6243		PCGF1		EHD4		RNF187	1.07102	8.35447e-60	3.91871e-58	MES2-like
CALU	6284.76	1.41081	0.0989046	14.2643	3.6519e-46	2.27994e-44	none	43.6421		WASF2	0.724974	9.3281	10.1457	1.09538e-16	1.68537e-15	27.3709		F2R	1.46014	8.7043	12.0994	1.37443e-26	3.07951e-25	49.6155		PCMT1		ELANE		RPS27	2.79732	3.02448e-59	1.40306e-57	MES2-like
CAMK1	134.483	0.796469	0.112243	7.09592	1.28492e-12	6.43457e-12	none	11.1915		PTPN12	1.06582	7.44578	10.1399	1.12631e-16	1.72929e-15	27.3432		FAM96A	0.932935	10.3147	12.0982	1.38601e-26	3.10227e-25	49.6072		PCNX4		ELF3		AIMP1	1.06621	3.05046e-59	1.41123e-57	MES2-like
CANT1	1682.75	0.688142	0.0580677	11.8507	2.13431e-32	4.95048e-31	none	30.3054		SP1	0.639011	8.1584	10.1342	1.15802e-16	1.77421e-15	27.3157		DAP	1.05128	9.85853	12.0954	1.41661e-26	3.15776e-25	49.5856		PCOLCE2		EMILIN1		EFEMP1	1.06941	5.80861e-59	2.65811e-57	MES2-like
CAPG	3989.54	0.962245	0.144772	6.64662	2.99891e-11	1.33064e-10	none	9.87594		METTL2A	1.326	8.35913	10.1324	1.16782e-16	1.78671e-15	27.3073		ZBTB20	1.30202	9.5708	12.0937	1.43486e-26	3.19517e-25	49.5729		PDCD7		EMILIN2		ATP6V1F	1.16887	2.93064e-58	1.30572e-56	MES2-like
CAPN12	19.303	1.77661	0.196867	9.0244	1.80685e-19	1.55475e-18	up	17.8083		IQGAP2	1.06036	6.73277	10.1317	1.17221e-16	1.79091e-15	27.3036		SEC61A1	1.43863	9.99785	12.0852	1.52988e-26	3.39287e-25	49.5092		PDIA3		EMP1		RPS17	3.70284	3.85789e-58	1.71432e-56	MES2-like
CAPN5	1579.23	0.604121	0.14768	4.09074	4.30003e-05	0.000101482	none	3.99361		STAG2	0.945262	9.79495	10.1099	1.30265e-16	1.97907e-15	27.1988		HLA-F	1.32447	9.97993	12.0469	2.04135e-26	4.5088e-25	49.2231		PDLIM2		EMP2		TRIB3	3.51088	4.14349e-58	1.8364e-56	MES2-like
CAPZA1	2712.46	0.74164	0.0674895	10.989	4.31843e-28	7.23413e-27	none	26.1406		LAMC1	1.61211	9.36662	10.1032	1.34513e-16	2.04219e-15	27.1669		RPL12	0.826773	12.3329	12.0425	2.11046e-26	4.65199e-25	49.1901		PDPN		ENDOU		TNC	1.43918	9.77992e-58	4.32313e-56	MES2-like
CARD16	280.167	1.01146	0.177704	5.69178	1.2572e-08	4.40796e-08	none	7.35576		PBK	3.16065	7.45966	10.0951	1.39952e-16	2.12034e-15	27.1275		ITPA	0.721076	10.207	12.0271	2.36941e-26	5.19647e-25	49.0753		PEF1		ENPEP		TRMT112	0.891027	1.93094e-57	8.51327e-56	MES2-like
CARD6	307.965	0.989516	0.144973	6.82552	8.76062e-12	4.06934e-11	none	10.3905		MALAT1	1.49909	10.1593	10.0904	1.43178e-16	2.16468e-15	27.1049		CDK2AP1	0.65452	12.5871	12.0205	2.49054e-26	5.44017e-25	49.0258		PGK1		ENTHD1		DYNLL1	0.847538	3.48434e-57	1.5164e-55	MES2-like
CARD9	450.83	0.648022	0.129745	4.99459	5.89611e-07	1.73432e-06	none	5.76087		CENPL	0.653575	6.30437	10.0823	1.48899e-16	2.24806e-15	27.066		COTL1	1.06392	8.64393	12.0198	2.5035e-26	5.46301e-25	49.0207		PGRMC1		EPHA2		SIVA1	0.934069	4.84296e-57	2.09688e-55	MES2-like
CASP1	630.535	0.944032	0.122863	7.68363	1.5464e-14	9.05603e-14	none	13.0431		NEDD4	1.12246	7.73527	10.0815	1.49467e-16	2.25507e-15	27.0622		COL4A2	2.85014	10.6072	12.0115	2.66596e-26	5.79426e-25	48.9583		PHLDA3		EPM2A		RPS28	2.4563	6.0925e-57	2.61776e-55	MES2-like
CASP4	767.445	1.682	0.118508	14.1931	1.01058e-45	6.12047e-44	up	43.2132		WLS	1.42166	10.1885	10.0809	1.49859e-16	2.25942e-15	27.0596		TCEAL9	0.95459	10.7933	11.9991	2.92584e-26	6.3275e-25	48.866		PIGH		EPS8L2		SERTAD1	1.797	2.23055e-56	9.43987e-55	MES2-like
CASP5	21.4762	1.34405	0.17472	7.69259	1.44183e-14	8.47516e-14	none	13.0719		SMO	0.69462	8.29035	10.0766	1.53031e-16	2.30564e-15	27.0388		SOAT1	1.11299	7.33203	11.9774	3.44697e-26	7.43234e-25	48.7034		PIH1D1		EREG		ANKRD37	2.52291	2.80022e-56	1.18211e-54	MES2-like
CASP6	296.088	0.660279	0.079182	8.33875	7.50783e-17	5.2466e-16	none	15.2801		CRTAP	0.765842	9.36599	10.0751	1.54136e-16	2.32068e-15	27.0316		PYGL	1.93257	8.7493	11.9732	3.55707e-26	7.66214e-25	48.6723		PLD3		ERGIC1		ASNS	1.85942	3.15174e-56	1.32389e-54	MES2-like
CASP7	414.781	0.997621	0.0945735	10.5486	5.15442e-26	7.34894e-25	none	24.1338		SLC35A4	0.603421	9.59364	10.0639	1.62781e-16	2.44407e-15	26.9774		TMEM45A	2.86117	8.79148	11.9529	4.1431e-26	8.85435e-25	48.521		PLOD1		ERRFI1		GADD45GIP1	0.744818	3.95201e-56	1.65592e-54	MES2-like
CASP8	367.001	0.77161	0.0975053	7.91352	2.50212e-15	1.56212e-14	none	13.8063		ANXA2	1.81718	9.34971	10.0488	1.75123e-16	2.62034e-15	26.9048		ANXA1	1.99234	8.47881	11.9492	4.26174e-26	9.09004e-25	48.493		PLOD2		ESM1		SERPINE1	2.91705	1.43287e-55	5.91576e-54	MES2-like
CASS4	90.5128	0.990309	0.156306	6.33569	2.36279e-10	9.76535e-10	none	9.01031		IL10RB	1.19057	8.41644	10.0433	1.79859e-16	2.68567e-15	26.8783		ZNF558	1.31409	9.07447	11.9419	4.49965e-26	9.58808e-25	48.4391		PLOD3		ESR2		RPL41	2.05208	1.66572e-55	6.84362e-54	MES2-like
CAST	2217.34	0.762186	0.0803505	9.48577	2.40602e-21	2.35973e-20	none	19.6271		NKTR	0.654321	7.08158	10.0373	1.85102e-16	2.75828e-15	26.8498		MAML2	1.45891	8.82989	11.924	5.14924e-26	1.09508e-24	48.3053		PLP2		ETNPPL		HSP90B1	1.17001	2.38979e-55	9.74733e-54	MES2-like
CASZ1	123.375	0.611741	0.14552	4.20383	2.62436e-05	6.39375e-05	none	4.19424		PAXBP1	0.814534	8.61496	10.0319	1.90075e-16	2.82657e-15	26.8235		BARD1	1.28261	7.89103	11.9076	5.82736e-26	1.22849e-24	48.1826		PMP22		ETV6		RPL26	3.03233	4.38143e-55	1.76997e-53	MES2-like
CATSPER1	35.0013	2.2899	0.184981	12.3791	3.39008e-35	9.58967e-34	up	33.0182		CDK2AP1	0.70509	12.5474	10.0289	1.92818e-16	2.86539e-15	26.8092		KATNA1	0.916054	8.31258	11.8919	6.55295e-26	1.37479e-24	48.0662		PNRC1		EXOC3L2		ESD	0.97676	7.24062e-55	2.91107e-53	MES2-like
CAV1	2720.57	2.02389	0.164482	12.3046	8.5555e-35	2.34523e-33	up	32.6298		VCAN	1.72275	10.4932	10.0283	1.93384e-16	2.86794e-15	26.8063		SH3PXD2B	0.762268	8.11357	11.8788	7.23468e-26	1.51344e-24	47.968		POLR1D		EXT1		CEBPG	1.59704	4.08575e-54	1.63102e-52	MES2-like
CAV2	865.434	1.08207	0.174326	6.20717	5.39467e-10	2.14696e-09	none	8.66818		TCEAL9	0.805221	10.7113	10.0263	1.9526e-16	2.89379e-15	26.7967		UXT	0.91312	10.5658	11.8686	7.81079e-26	1.63058e-24	47.8921		POLR2C		EXT2		CIRBP	1.93559	5.44273e-54	2.15261e-52	MES2-like
CBLN3	69.9392	0.691246	0.148884	4.64284	3.43659e-06	9.30341e-06	none	5.03136		YBX3	0.963371	8.1196	10.0261	1.95474e-16	2.89498e-15	26.7956		GCN1	0.690468	8.6503	11.8685	7.81715e-26	1.63058e-24	47.8912		POLR2F		EXTL3		YWHAH	1.46873	5.44335e-54	2.15261e-52	MES2-like
CCDC102A	306.696	0.690405	0.117722	5.86472	4.49901e-09	1.64968e-08	none	7.7826		LIMS4	1.07152	8.36374	10.0161	2.05114e-16	3.02131e-15	26.7478		CNN3	1.26398	11.5011	11.8574	8.49307e-26	1.76481e-24	47.809		PPIG		F13A1		TRIM56	1.13055	5.91916e-54	2.3353e-52	MES2-like
CCDC102B	396.588	1.04494	0.112352	9.30061	1.3964e-20	1.29684e-19	none	18.8871		SOX9	1.49442	11.6914	10.0107	2.10554e-16	3.09723e-15	26.7218		UNG	0.985723	8.81768	11.8564	8.55603e-26	1.77619e-24	47.8017		PPIL3		F2RL2		GNG5	0.759809	1.23944e-53	4.8447e-52	MES2-like
CCDC71L	592.13	1.23196	0.165019	7.4656	8.29239e-14	4.59062e-13	none	12.3381		MSANTD2	0.925609	9.01246	10.0071	2.14331e-16	3.15067e-15	26.7042		WASF2	0.788605	9.36294	11.8416	9.56348e-26	1.97779e-24	47.6913		PPP1R11		F3		NXPH4	2.91384	1.31155e-53	5.11476e-52	MES2-like
CCDC8	400.508	0.881491	0.197965	4.45275	8.47777e-06	2.19047e-05	none	4.65946		C1QA	2.0667	10.2359	9.99667	2.25398e-16	3.30888e-15	26.6542		LRR1	0.822043	6.62817	11.8226	1.10319e-25	2.26638e-24	47.5496		PPP1R16A		FAM107A		CAV2	1.94698	1.99296e-53	7.70093e-52	MES2-like
CCDC9	747.205	0.821561	0.081158	10.123	4.36878e-24	5.33284e-23	none	22.273		TANC1	0.808055	7.63876	9.98517	2.38308e-16	3.48664e-15	26.5989		CAPG	1.73484	9.11608	11.8208	1.11779e-25	2.29421e-24	47.5365		PPP1R2		FAM167A		TAF1D	1.76931	2.05776e-53	7.91509e-52	MES2-like
CCIN	17.2339	0.758989	0.168116	4.51469	6.34104e-06	1.66171e-05	none	4.77944		LOC101928615	1.49243	7.85346	9.97662	2.48397e-16	3.62693e-15	26.5577		YBX3	0.962488	8.25283	11.8144	1.1729e-25	2.40278e-24	47.4888		PPP1R8		FAM171A1		SNRPD2	0.794628	2.14401e-53	8.19088e-52	MES2-like
CCL2	2673.5	2.88124	0.196978	14.6272	1.88281e-48	1.39702e-46	up	45.8548		RAVER1	0.791643	9.09117	9.96891	2.5785e-16	3.74986e-15	26.5206		MSRB1	0.621417	9.63831	11.8018	1.28966e-25	2.63208e-24	47.3947		PRKCSH		FAM189A2		MPHOSPH8	0.937402	4.32638e-53	1.64169e-51	MES2-like
CCL20	117.575	4.85535	0.235021	20.6592	8.06635e-95	8.16545e-92	up	91.088		CKAP4	0.82505	8.40668	9.95882	2.70772e-16	3.92989e-15	26.472		ABCB7	0.832993	7.93786	11.7949	1.35803e-25	2.76642e-24	47.3435		PRPF31		FAM20A		MT1E	1.6701	6.1278e-53	2.32005e-51	MES2-like
CCL4	528.169	0.948799	0.24191	3.92212	8.77733e-05	0.000198424	none	3.7024		E2F6	0.7274	8.81792	9.95593	2.74584e-16	3.97991e-15	26.4581		NME4	1.07796	10.0849	11.7935	1.3722e-25	2.79267e-24	47.3332		PRR4		FAM20C		PCNP	0.760328	1.0887e-52	4.10353e-51	MES2-like
CCL5	133.259	1.46261	0.2002	7.30571	2.75806e-13	1.45522e-12	none	11.8371		PPIB	1.26945	11.0739	9.9476	2.85902e-16	4.14121e-15	26.418		IFI16	1.95545	9.57065	11.7845	1.46831e-25	2.97436e-24	47.266		PSMA6		FAM217B		CHMP2A	0.876753	1.21794e-52	4.57024e-51	MES2-like
CCL8	60.2668	2.25846	0.248189	9.09978	9.0516e-20	7.97757e-19	up	18.0981		STAG1	0.622675	7.7909	9.93802	2.99492e-16	4.31831e-15	26.3719		WEE1	2.03234	8.92509	11.7736	1.59305e-25	3.21804e-24	47.1851		PSMB7		FAM227B		ACTN1	1.19194	1.24149e-52	4.64831e-51	MES2-like
CCNO	61.9169	0.616077	0.215066	2.86459	0.00417547	0.00734724	none	2.13388		SAMHD1	0.817683	8.18372	9.93385	3.05603e-16	4.40311e-15	26.3518		BTN3A2	1.69886	8.8842	11.7734	1.59486e-25	3.21871e-24	47.184		PTGES3		FAM43A		RPL22	1.88386	1.97089e-52	7.33048e-51	MES2-like
CCR1	626.979	1.13738	0.144155	7.89001	3.02162e-15	1.86997e-14	none	13.7282		JAM2	1.25006	10.0204	9.91023	3.42668e-16	4.89822e-15	26.2381		KRTCAP2	0.60323	8.60908	11.7694	1.64396e-25	3.31473e-24	47.1539		PTPA		FAM83G		RPS20	2.70686	2.27822e-52	8.45496e-51	MES2-like
CCR2	49.1043	2.09245	0.203034	10.3059	6.62497e-25	8.6454e-24	up	23.0632		MAVS	0.919456	8.57192	9.90659	3.48773e-16	4.97568e-15	26.2206		CASP6	1.0899	7.02502	11.767	1.6731e-25	3.37038e-24	47.1365		PUS7L		FBLIM1		RPL36AL	1.02224	3.19785e-52	1.1816e-50	MES2-like
CCR5	209.525	1.41211	0.151975	9.29173	1.51795e-20	1.4042e-19	none	18.8526		ARL6IP6	0.73383	8.51031	9.89713	3.65133e-16	5.20225e-15	26.1751		C1QC	1.97186	11.3506	11.7633	1.72028e-25	3.45581e-24	47.1089		QTRT1		FCGR2B		RPS25	2.4206	4.51485e-52	1.66095e-50	MES2-like
CCR7	33.2515	1.68612	0.172519	9.77351	1.46297e-22	1.57188e-21	up	20.8036		PROS1	2.34271	9.00869	9.88746	3.82658e-16	5.44837e-15	26.1285		GANAB	0.833374	10.8754	11.7621	1.73575e-25	3.48367e-24	47.1001		RAB11B		FDFT1		DNASE2	1.35092	4.57632e-52	1.67991e-50	MES2-like
CCRL2	130.063	1.03045	0.133924	7.69426	1.42313e-14	8.37566e-14	none	13.077		LAPTM4A	0.816735	11.923	9.88728	3.83004e-16	5.44973e-15	26.1276		PLOD3	1.17184	10.105	11.7606	1.7558e-25	3.52067e-24	47.0887		RAB20		FEM1C		EIF4H	0.758605	8.1328e-52	2.97252e-50	MES2-like
CD109	621.795	1.06578	0.16151	6.59887	4.14313e-11	1.81616e-10	none	9.74085		GPR161	0.689784	7.36175	9.88288	3.91254e-16	5.55984e-15	26.1065		ATP10D	1.30514	8.48377	11.7572	1.80145e-25	3.60555e-24	47.0632		RACK1		FGFR1		RPL14	1.93339	1.14887e-51	4.18101e-50	MES2-like
CD14	6300.77	2.17664	0.163196	13.3376	1.39833e-40	5.93326e-39	up	38.2267		HLA-G	1.24994	10.8354	9.87247	4.11506e-16	5.82859e-15	26.0564		CRNDE	3.1811	7.72302	11.7513	1.88227e-25	3.76039e-24	47.0197		RALA		FGFRL1		SERPINH1	1.42973	1.65642e-51	6.00222e-50	MES2-like
CD151	6061.22	1.17842	0.125726	9.37293	7.0549e-21	6.68776e-20	none	19.1747		FSTL1	1.08177	8.9117	9.85604	4.45622e-16	6.29134e-15	25.9773		TMEM35B	1.24717	8.36132	11.7348	2.13084e-25	4.24919e-24	46.8967		RARA		FILIP1L		TUBA1C	0.914244	2.45295e-51	8.85052e-50	MES2-like
CD163	5520.18	3.32839	0.203299	16.3719	3.03539e-60	4.30175e-58	up	57.3664		TP53I3	1.48076	8.26677	9.83677	4.89268e-16	6.88074e-15	25.8845		HNRNPA2B1	0.799408	10.1757	11.7264	2.26774e-25	4.50154e-24	46.8349		RBM7		FKBP10		C1R	1.66397	6.19856e-51	2.227e-49	MES2-like
CD163L1	136.525	1.41207	0.183502	7.69512	1.41365e-14	8.32681e-14	none	13.0795		ANTXR2	0.830831	6.34605	9.83212	5.0044e-16	7.02877e-15	25.8621		MCM7	1.69289	9.15943	11.7142	2.48475e-25	4.91886e-24	46.7443		RCC1L		FKBP11		FLNA	1.14121	8.22549e-51	2.94271e-49	MES2-like
CD164	4336.85	0.600411	0.0880679	6.81759	9.25778e-12	4.29745e-11	none	10.3668		ZNF516	0.899034	7.73888	9.83072	5.03835e-16	7.06277e-15	25.8553		DBI	1.1524	12.8245	11.7094	2.57637e-25	5.0956e-24	46.7084		RFC2		FKBP14		RCN1	0.944728	1.09098e-50	3.88656e-49	MES2-like
CD1D	85.1286	1.51507	0.162999	9.29495	1.47279e-20	1.36421e-19	up	18.8651		MAGT1	1.03989	8.90605	9.82372	5.21249e-16	7.30218e-15	25.8216		IGFLR1	0.997062	8.33205	11.6952	2.86618e-25	5.64313e-24	46.6027		RGS2		FKBP9		RGS2	1.34114	1.38347e-50	4.89753e-49	MES2-like
CD2	87.2212	1.39344	0.21299	6.54225	6.05981e-11	2.62148e-10	none	9.58145		TRIP6	1.75252	9.65266	9.81348	5.47771e-16	7.65402e-15	25.7723		THOC2	0.792009	8.10374	11.6794	3.22495e-25	6.3323e-24	46.4857		RIDA		FLNA		ALKBH5	1.11246	1.69545e-50	5.98941e-49	MES2-like
CD200R1	21.5821	1.09036	0.181963	5.99224	2.06976e-09	7.83665e-09	none	8.10587		TRMT13	1.0736	7.90022	9.81004	5.56994e-16	7.77291e-15	25.7557		SH3GLB1	1.05201	10.2931	11.6729	3.38544e-25	6.61758e-24	46.4375		RNF126		FN1		PDCD5	0.740816	3.12741e-50	1.1002e-48	MES2-like
CD209	93.3201	1.74413	0.25198	6.9217	4.46254e-12	2.13515e-11	up	10.6706		SSR2	0.930199	10.6084	9.80914	5.59433e-16	7.80194e-15	25.7514		C1QB	2.34724	10.3455	11.668	3.51126e-25	6.85737e-24	46.4013		RSL1D1		FN3KRP		UBE2B	0.888197	3.17056e-50	1.11306e-48	MES2-like
CD226	91.0972	1.25775	0.158191	7.95081	1.85296e-15	1.16298e-14	none	13.9344		SOAT1	1.01823	7.06115	9.79622	5.95603e-16	8.29043e-15	25.6892		LAP3	1.44129	10.8689	11.665	3.59124e-25	6.99471e-24	46.379		RSL24D1		FNDC3B		KLF6	0.834997	4.08049e-50	1.42953e-48	MES2-like
CD244	29.9431	0.815331	0.166621	4.89333	9.91458e-07	2.84039e-06	none	5.54662		LOC101927733	1.02839	11.3207	9.79474	5.99888e-16	8.34473e-15	25.6821		RPS27L	1.08962	8.47438	11.6561	3.83926e-25	7.45776e-24	46.3128		RUVBL2		FOLR3		WDR83OS	0.75742	1.5525e-49	5.37204e-48	MES2-like
CD247	69.1987	0.683652	0.153996	4.43941	9.02058e-06	2.32225e-05	none	4.63409		INTS12	0.831097	8.96061	9.79446	6.00724e-16	8.35102e-15	25.6807		SUCLG2	0.930597	8.06963	11.6512	3.98325e-25	7.71646e-24	46.2763		S100A10		FOS		PDK1	2.19464	2.07024e-49	7.10529e-48	MES2-like
CD248	1260.9	2.39922	0.1687	14.2218	6.70631e-46	4.11436e-44	up	43.3857		EIF3E	0.66556	9.03509	9.79151	6.09378e-16	8.46592e-15	25.6665		CD44	1.62757	8.27055	11.651	3.98663e-25	7.71646e-24	46.2754		SAT2		FOSB		CALU	0.861535	3.22922e-49	1.09937e-47	MES2-like
CD27	23.2379	0.732401	0.163204	4.48764	7.20173e-06	1.87409e-05	none	4.72721		TMCO1	0.703086	9.78001	9.77829	6.49719e-16	8.99191e-15	25.6028		DCAF13	0.718982	6.81544	11.6495	4.03177e-25	7.79691e-24	46.2643		SCHIP1		FOSL1		RPL30	2.85075	5.838e-49	1.97556e-47	MES2-like
CD274	210.024	1.75784	0.158873	11.0645	1.86594e-28	3.20924e-27	up	26.4936		NCOA3	0.670111	7.27801	9.77732	6.52799e-16	9.02879e-15	25.5981		ST5	1.01738	9.76619	11.6439	4.20378e-25	8.12233e-24	46.2228		SDC2		FOSL2		SLC25A4	0.902332	1.01694e-48	3.42073e-47	MES2-like
CD276	3831.95	1.45775	0.0932871	15.6265	4.80853e-55	5.28268e-53	none	52.2771		ACKR3	0.768363	7.04465	9.77415	6.629e-16	9.15686e-15	25.5829		HAUS1	1.59095	8.26856	11.6438	4.20885e-25	8.12491e-24	46.2216		SDC4		FOXC2		PLOD1	1.34895	1.06547e-48	3.57683e-47	MES2-like
CD28	36.9387	1.65184	0.178455	9.25631	2.11615e-20	1.94362e-19	up	18.7114		ANXA2P2	1.73219	10.4812	9.76446	6.94808e-16	9.54911e-15	25.5362		PTPRZ1	1.20378	12.631	11.6435	4.21628e-25	8.13204e-24	46.2199		SEPHS2		FOXL1		RPL21	3.60326	1.56214e-48	5.20283e-47	MES2-like
CD2AP	511.949	0.615818	0.0841224	7.32049	2.47062e-13	1.31212e-12	none	11.882		RPS3	0.744865	12.6115	9.7638	6.97025e-16	9.57353e-15	25.5331		SLC3A2	0.850032	9.70482	11.6368	4.43453e-25	8.54541e-24	46.1698		SERPINB6		FPR2		CANX	0.730175	1.66144e-48	5.52266e-47	MES2-like
CD300A	807.151	1.6215	0.123804	13.0973	3.41269e-39	1.30363e-37	up	36.8848		PGM2	1.02126	7.63728	9.76298	6.99789e-16	9.60543e-15	25.5291		DFNA5	1.23385	10.2497	11.6366	4.44239e-25	8.55298e-24	46.1681		SEZ6L2		FRA10AC1		MYADM	1.66294	2.08229e-48	6.90798e-47	MES2-like
CD300C	123.11	1.42886	0.135763	10.5247	6.64673e-26	9.37289e-25	none	24.0281		HMGN1	1.13949	11.3627	9.75153	7.39783e-16	1.01288e-14	25.4739		ZNF765	0.661439	7.32921	11.6318	4.60364e-25	8.83996e-24	46.1327		SH3GLB1		FRMD8		SLC25A37	1.24467	2.25031e-48	7.45074e-47	MES2-like
CD300E	101.615	3.77055	0.200625	18.7941	8.4434e-79	3.51941e-76	up	75.4535		TRIM5	0.908433	6.24236	9.74873	7.49883e-16	1.02542e-14	25.4605		CRTAP	0.799808	9.41191	11.6242	4.87178e-25	9.31375e-24	46.0766		SIRT6		FSTL1		RPL6	1.62878	3.17572e-48	1.04127e-46	MES2-like
CD300LB	38.6088	2.18553	0.171005	12.7805	2.1072e-37	6.96111e-36	up	35.1573		COL4A1	3.01026	10.3874	9.74192	7.75077e-16	1.05788e-14	25.4277		ZNF217	2.02344	7.75497	11.6156	5.1956e-25	9.89803e-24	46.0128		SLC16A1		FURIN		ARF1	0.856789	3.62053e-48	1.18481e-46	MES2-like
CD300LF	144.953	1.05974	0.154962	6.83868	7.9924e-12	3.73084e-11	none	10.4282		CXCL16	1.12774	9.15461	9.73625	7.9667e-16	1.08531e-14	25.4004		NUP205	0.837916	8.4042	11.6147	5.23233e-25	9.95928e-24	46.0058		SLC16A3		FZD5		RPS4X	3.59694	4.17866e-48	1.36481e-46	MES2-like
CD33	269.566	1.15128	0.133754	8.60746	7.46941e-18	5.67899e-17	none	16.2457		B2M	0.58827	10.637	9.73417	8.04753e-16	1.09495e-14	25.3904		RCN1	1.41805	10.1482	11.6059	5.58597e-25	1.06231e-23	45.9409		SLC25A6		G0S2		FAU	1.79386	6.39392e-48	2.0803e-46	MES2-like
CD36	272.69	2.07924	0.211782	9.81784	9.43477e-23	1.02774e-21	up	20.9881		ZNF561	0.902996	7.67773	9.71383	8.88218e-16	1.20249e-14	25.2924		HSPB1	1.6887	11.5859	11.6049	5.6288e-25	1.06859e-23	45.9334		SLC2A1		GADD45A		ANG	2.80427	1.76611e-47	5.69133e-46	MES2-like
CD3D	49.7954	1.45421	0.214311	6.78549	1.15693e-11	5.31646e-11	none	10.2744		HAUS1	1.54391	8.17254	9.70881	9.10112e-16	1.22928e-14	25.2682		SHFM1	0.871729	10.2838	11.6016	5.76961e-25	1.09436e-23	45.9088		SLC39A1		GADD45B		SSR2	0.795155	2.44249e-47	7.84105e-46	MES2-like
CD3E	106.949	1.39292	0.199457	6.98355	2.87813e-12	1.39832e-11	none	10.8544		MCM3	1.35035	9.31071	9.70429	9.303e-16	1.25556e-14	25.2464		BCL6	1.49169	9.87279	11.5972	5.96096e-25	1.12771e-23	45.8765		SLC39A14		GAL		EGFR	1.29115	6.99438e-47	2.22843e-45	MES2-like
CD3G	24.4117	1.26331	0.206043	6.13128	8.71723e-10	3.40802e-09	none	8.4675		DBI	1.12739	12.7806	9.70041	9.47965e-16	1.27781e-14	25.2277		MAVS	0.881734	8.50015	11.5965	5.99314e-25	1.13281e-23	45.8712		SLU7		GALNT2		PGAM1	0.735823	7.04398e-47	2.24001e-45	MES2-like
CD4	1190.13	1.22779	0.148908	8.24526	1.64796e-16	1.12391e-15	none	14.9493		MOB1A	1.10347	8.46947	9.6976	9.61001e-16	1.29378e-14	25.2142		PHB	0.753426	9.43941	11.5959	6.01716e-25	1.13637e-23	45.8672		SMC2		GALNT5		DSTN	0.783845	1.10246e-46	3.47316e-45	MES2-like
CD40	277.631	0.964069	0.118405	8.14215	3.88311e-16	2.57759e-15	none	14.5888		TMED9	0.895555	11.0787	9.67136	1.09147e-15	1.4586e-14	25.0878		TMCO1	0.729749	9.81946	11.5841	6.57189e-25	1.23683e-23	45.7797		SMIM3		GANAB		TMED4	0.643569	1.31569e-46	4.1295e-45	MES2-like
CD44	12008.3	1.60598	0.144996	11.076	1.64041e-28	2.83857e-27	up	26.5469		S100A6	0.937489	8.78401	9.67037	1.0967e-15	1.46469e-14	25.083		LPP	0.63137	8.17893	11.5819	6.68023e-25	1.25614e-23	45.7635		SMS		GAP43		RPL19	1.94239	1.84922e-46	5.79332e-45	MES2-like
CD48	84.633	0.910809	0.181329	5.02296	5.0882e-07	1.50606e-06	none	5.82216		GTF2IRD2	0.867343	7.96602	9.66878	1.10524e-15	1.47338e-14	25.0753		RCC2	1.07718	9.96584	11.5733	7.12689e-25	1.33781e-23	45.6993		SNAPC2		GAPDH		CSTB	0.719187	3.08585e-46	9.61395e-45	MES2-like
CD5	50.8071	0.970306	0.173183	5.60279	2.10927e-08	7.24669e-08	none	7.13986		YIF1A	1.001	9.48672	9.6679	1.10996e-15	1.47877e-14	25.0711		BFAR	0.794311	9.18635	11.5652	7.56762e-25	1.41932e-23	45.6398		SPNS1		GATA6		SMS	1.20695	4.41736e-46	1.36865e-44	MES2-like
CD52	94.4197	1.65145	0.21586	7.65055	2.00126e-14	1.16285e-13	up	12.9345		FKBP14	1.01143	7.3492	9.64177	1.26001e-15	1.66339e-14	24.9452		RELA	0.781871	9.46091	11.5609	7.81501e-25	1.4632e-23	45.6079		SPRY1		GBE1		EIF3D	0.853927	4.70739e-46	1.45584e-44	MES2-like
CD53	1918.93	0.907994	0.135592	6.6965	2.13474e-11	9.57389e-11	none	10.0189		KIF4A	1.99042	7.68034	9.64141	1.26218e-15	1.66525e-14	24.9435		SRBD1	0.833234	7.44629	11.557	8.04826e-25	1.50557e-23	45.5788		SREK1IP1		GCLC		FKBP10	0.930894	1.08193e-45	3.3037e-44	MES2-like
CD55	385.248	0.833328	0.13165	6.32989	2.4533e-10	1.01218e-09	none	8.99474		FN1	1.77587	9.82244	9.64128	1.26301e-15	1.66534e-14	24.9429		SLC25A39	0.867127	9.63629	11.5458	8.74758e-25	1.63167e-23	45.4962		SRP72		GDF15		TNIP1	1.37174	1.2161e-45	3.7067e-44	MES2-like
CD58	393.738	0.780606	0.118654	6.57887	4.74044e-11	2.06712e-10	none	9.68463		IPO4	0.809279	9.09407	9.63314	1.31386e-15	1.72507e-14	24.9037		CDK5RAP3	0.959773	10.715	11.5457	8.75233e-25	1.63167e-23	45.4956		SRPRA		GDF9		PSMD8	0.667491	1.29859e-45	3.94389e-44	MES2-like
CD6	89.7229	0.785151	0.167454	4.68877	2.74857e-06	7.52711e-06	none	5.12337		C1QC	1.8381	11.0092	9.6195	1.40379e-15	1.83649e-14	24.838		RECQL	1.26922	8.21272	11.537	9.34109e-25	1.73696e-23	45.4311		SRRM2		GEM		IFRD1	0.847103	2.6118e-45	7.87551e-44	MES2-like
CD63	24858.2	1.07377	0.113621	9.45044	3.37398e-21	3.28182e-20	none	19.4839		SNAPC1	1.26181	7.18195	9.61455	1.43787e-15	1.87769e-14	24.8141		RBM3	0.968023	9.14416	11.5313	9.7473e-25	1.81095e-23	45.3889		SRSF5		GGN		NGLY1	1.73049	2.62927e-45	7.91405e-44	MES2-like
CD69	124.269	0.981044	0.204199	4.80436	1.55251e-06	4.36117e-06	none	5.3604		MAN2B1	1.14481	8.86917	9.6137	1.44383e-15	1.88434e-14	24.81		NUP43	0.687568	7.64667	11.5103	1.13983e-24	2.09798e-23	45.2337		SSR2		GJB2		LONP1	1.20595	4.46299e-45	1.33858e-43	MES2-like
CD7	93.9855	1.24339	0.170071	7.31098	2.65196e-13	1.40237e-12	none	11.8531		TNIP2	0.824867	8.83007	9.6103	1.46788e-15	1.91458e-14	24.7936		DDIT4	1.70778	11.0041	11.5078	1.16083e-24	2.13483e-23	45.2156		SUGT1		GKAP1		RPL3	2.54303	5.20052e-45	1.55426e-43	MES2-like
CD72	152.252	1.84729	0.153582	12.0281	2.53056e-33	6.29936e-32	up	31.2007		COL4A2	2.77216	10.1731	9.59849	1.55441e-15	2.02501e-14	24.7368		CTDSP1	0.706939	9.42277	11.4901	1.32491e-24	2.42632e-23	45.0845		SYF2		GLRB		KDELR1	0.83226	3.40947e-44	1.00475e-42	MES2-like
CD74	59392.7	1.12671	0.165363	6.81353	9.52293e-12	4.41042e-11	none	10.3555		DDX56	0.612203	8.23966	9.5941	1.58789e-15	2.06245e-14	24.7156		PKN1	0.989296	8.90181	11.4833	1.39413e-24	2.54239e-23	45.034		TAF7		GLUD1		MCHR1	2.74731	6.99253e-44	2.04993e-42	MES2-like
CD79A	15.0742	0.868144	0.203799	4.25981	2.04597e-05	5.04534e-05	none	4.29711		ITPA	0.612348	10.2032	9.59186	1.60528e-15	2.0838e-14	24.7048		TP53	1.69671	8.27372	11.4741	1.49302e-24	2.7159e-23	44.9661		TAF9		GNS		KISS1R	5.53514	1.34818e-43	3.93184e-42	MES2-like
CD79B	30.8436	1.32444	0.184826	7.16587	7.72939e-13	3.94174e-12	none	11.4043		PRKD2	0.780486	8.27408	9.57774	1.71914e-15	2.22761e-14	24.6368		FAM114A2	0.728844	8.09564	11.4738	1.49551e-24	2.71815e-23	44.9644		TBCC		GPC1		RPL29	1.70085	2.79699e-43	8.08732e-42	MES2-like
CD80	16.2557	1.17344	0.191936	6.1137	9.73477e-10	3.7964e-09	none	8.42063		TPRKB	1.00813	9.23143	9.57235	1.76466e-15	2.28387e-14	24.6108		ZNF700	1.21303	7.25972	11.4694	1.5458e-24	2.80019e-23	44.9316		TBL2		GPM6B		RPL34	1.87077	3.90303e-43	1.12277e-41	MES2-like
CD86	582.333	0.961183	0.133453	7.20239	5.91667e-13	3.04249e-12	none	11.5168		ATF7IP	0.601225	8.8469	9.55595	1.91092e-15	2.46146e-14	24.5318		GRN	1.18598	10.5009	11.4679	1.56351e-24	2.82757e-23	44.9203		TCEAL9		GPR157		CLIC4	1.75544	6.65398e-43	1.90117e-41	MES2-like
CD8A	119.475	1.07363	0.19634	5.4682	4.54634e-08	1.51246e-07	none	6.82032		MAPRE1	1.10415	10.3263	9.553	1.93839e-15	2.49536e-14	24.5176		HNRNPAB	1.12636	11.0001	11.4658	1.58793e-24	2.86935e-23	44.905		TECR		GPR4		RPF2	1.15143	7.18609e-43	2.04974e-41	MES2-like
CD8B	28.9932	1.20108	0.223386	5.37671	7.58601e-08	2.46354e-07	none	6.60844		GANAB	0.740074	10.7605	9.5484	1.98219e-15	2.54722e-14	24.4954		POLD2	1.00873	9.09174	11.4608	1.64791e-24	2.9728e-23	44.8682		TFR2		GPRC5A		MALSU1	0.705533	7.65064e-43	2.17124e-41	MES2-like
CD93	2453.08	2.11463	0.162492	13.0137	1.02203e-38	3.80164e-37	up	36.42		TSEN34	1.01056	9.72808	9.53675	2.09746e-15	2.68426e-14	24.4393		AASS	1.19691	7.47261	11.4324	2.03569e-24	3.64514e-23	44.6587		TGFB1I1		GPX8		RPL32	2.92769	8.81462e-43	2.49738e-41	MES2-like
CD96	43.237	1.37828	0.18923	7.2836	3.25032e-13	1.70049e-12	none	11.7694		MORC4	1.19903	7.96166	9.52548	2.21542e-15	2.82569e-14	24.385		APOC1	1.51482	10.5647	11.4299	2.07338e-24	3.70653e-23	44.6405		TIMM10B		GRB10		MRPL40	0.753721	1.36469e-42	3.85355e-41	MES2-like
CDC42EP3	499.822	0.923213	0.120695	7.64912	2.02356e-14	1.17484e-13	none	12.93		TAP1	1.55324	9.13219	9.52451	2.22585e-15	2.83689e-14	24.3804		LOC102724250	0.655382	7.69437	11.4282	2.10024e-24	3.75146e-23	44.6277		TIMM9		GRIN2C		PGRMC2	0.906117	2.35297e-42	6.60004e-41	MES2-like
CDC42EP5	112.991	1.95771	0.182849	10.7067	9.46793e-27	1.40945e-25	up	24.851		CPNE3	1.09128	9.8961	9.52152	2.25842e-15	2.87167e-14	24.3659		GSTK1	1.07144	9.83592	11.4224	2.19269e-24	3.90697e-23	44.585		TM2D3		GSC		SFXN3	1.54334	2.69159e-42	7.50004e-41	MES2-like
CDCA2	136.359	0.728317	0.158294	4.60105	4.20367e-06	1.12745e-05	none	4.9479		CRNDE	3.12696	7.49873	9.51947	2.28097e-15	2.89864e-14	24.3561		GBE1	1.81405	9.84409	11.4098	2.40839e-24	4.27729e-23	44.492		TMBIM4		GYS1		VDAC2	0.897576	3.88054e-42	1.07597e-40	MES2-like
CDCA4	246.896	0.782481	0.109498	7.14606	8.93046e-13	4.52878e-12	none	11.344		IL17RD	0.769012	7.60254	9.51504	2.33052e-15	2.95644e-14	24.3347		SNRPF	0.942799	9.94058	11.4048	2.49923e-24	4.4314e-23	44.4553		TMEM109		HAL		SLC7A5	1.46418	4.51579e-42	1.24597e-40	MES2-like
CDCP1	341.478	2.26654	0.148866	15.2253	2.40108e-52	2.22406e-50	up	49.6529		RPL8	0.839467	12.3112	9.50961	2.39285e-15	3.03197e-14	24.3085		ANXA2P2	1.72785	11.0413	11.3984	2.62087e-24	4.64329e-23	44.4082		TMEM203		HAPLN3		EIF3E	0.968127	6.17896e-42	1.69932e-40	MES2-like
CDH11	2704.1	1.06014	0.106701	9.93564	2.91311e-23	3.32273e-22	none	21.4785		PPP1R18	1.25021	9.75638	9.5025	2.47679e-15	3.13372e-14	24.2743		CFI	2.68956	8.77854	11.3945	2.69865e-24	4.76557e-23	44.3792		TMEM230		HAS2		UBA52	1.7033	8.06684e-42	2.21131e-40	MES2-like
CDH5	860.405	0.660543	0.124887	5.28915	1.22888e-07	3.89264e-07	none	6.40976		TMEM218	0.607271	7.51178	9.50245	2.47748e-15	3.13372e-14	24.274		AUP1	0.688668	9.12161	11.391	2.76974e-24	4.88715e-23	44.3534		TMEM45A		HAS3		CIB1	1.03516	8.4588e-42	2.315e-40	MES2-like
CDKN1A	4085.36	1.54441	0.139117	11.1015	1.23356e-28	2.15296e-27	up	26.667		MCM5	1.30423	8.03945	9.5023	2.47922e-15	3.1341e-14	24.2733		VAT1	0.905623	10.778	11.3827	2.94433e-24	5.17004e-23	44.2928		TNFRSF1A		HBEGF		MXRA7	1.23701	8.61773e-42	2.35468e-40	MES2-like
CDKN2A	1297.04	0.964529	0.317646	3.03649	0.00239353	0.00438427	none	2.3581		ZKSCAN5	0.600328	7.91102	9.49898	2.5195e-15	3.18133e-14	24.2573		LPL	3.00216	9.93449	11.3758	3.10041e-24	5.43534e-23	44.2416		TOMM40		HCAR2		RPS13	2.30976	8.72893e-42	2.38121e-40	MES2-like
CDKN2B	563.539	0.729781	0.238117	3.0648	0.00217819	0.00401473	none	2.39634		TRIM56	1.4321	7.83087	9.49726	2.54062e-15	3.20613e-14	24.2491		SPPL2A	1.24269	8.80021	11.3723	3.18212e-24	5.56961e-23	44.2158		TOMM70		HES2		LMNA	0.927104	1.30043e-41	3.52472e-40	MES2-like
CDKN3	218.86	0.587438	0.131597	4.4639	8.04793e-06	2.08434e-05	none	4.68103		CPSF4	0.757141	10.1191	9.47611	2.81533e-15	3.54253e-14	24.1472		EDEM2	0.867149	7.97083	11.3712	3.2092e-24	5.61248e-23	44.2074		TPGS1		HEYL		RPL12	2.08846	1.38618e-41	3.75114e-40	MES2-like
CDR2	524.043	0.891499	0.0840911	10.6016	2.92957e-26	4.23652e-25	none	24.373		IFI16	1.99287	9.29126	9.4526	3.15555e-15	3.95233e-14	24.0339		BANF1	0.738989	11.3715	11.3604	3.47568e-24	6.0639e-23	44.1283		TPM4		HGD		PPP1R15A	1.00233	1.43389e-41	3.87402e-40	MES2-like
CEACAM1	32.6376	0.933367	0.171522	5.44169	5.2777e-08	1.74308e-07	none	6.75868		NT5DC2	0.668786	6.73881	9.4305	3.51296e-15	4.37982e-14	23.9274		NBPF25P	0.961639	11.5222	11.3603	3.47979e-24	6.06622e-23	44.1271		TPPP3		HIC1		VDAC1	0.720437	1.68473e-41	4.54447e-40	MES2-like
CEACAM21	46.7295	0.757997	0.157885	4.80095	1.57916e-06	4.42989e-06	none	5.35361		SERPINH1	1.91735	9.19223	9.42606	3.58938e-15	4.47255e-14	23.9061		SRA1	0.713326	9.29512	11.3525	3.6853e-24	6.40906e-23	44.0702		TPR		HILPDA		RPS14	1.98658	2.3234e-41	6.23735e-40	MES2-like
CEBPB	1995.03	1.78499	0.120069	14.8663	5.45202e-50	4.49221e-48	up	47.3475		CCDC50	0.944025	8.51601	9.4193	3.70909e-15	4.60851e-14	23.8735		ITGB3BP	1.3728	8.57009	11.3499	3.75793e-24	6.53016e-23	44.0509		TRAPPC2B		HK2		TRIP6	1.01662	3.03041e-41	8.10959e-40	MES2-like
CEBPD	3880.75	1.76869	0.140482	12.5902	2.39183e-36	7.4011e-35	up	34.1307		RNF213	0.735364	7.52837	9.41595	3.77005e-15	4.67357e-14	23.8573		FN1	1.78585	10.0872	11.3491	3.78051e-24	6.56415e-23	44.0449		TRMT1		HLF		BUD31	0.633402	5.87582e-41	1.56744e-39	MES2-like
CELSR1	521.552	1.3143	0.192016	6.84476	7.66032e-12	3.58291e-11	none	10.4458		SRBD1	0.777608	7.38209	9.40902	3.89895e-15	4.82512e-14	23.824		C1QA	2.12038	10.7275	11.3474	3.82828e-24	6.64179e-23	44.0325		TRMT10C		HMCN1		PFKFB4	3.51733	9.61664e-41	2.55325e-39	MES2-like
CENPW	119.76	0.710261	0.144454	4.91687	8.79407e-07	2.53621e-06	none	5.59581		SAP30	0.607639	7.5885	9.38936	4.28931e-15	5.27818e-14	23.7293		HLA-E	1.14703	10.8745	11.3467	3.84845e-24	6.67147e-23	44.0273		TTF1		HMGA2		PRSS23	2.57665	1.27731e-40	3.37539e-39	MES2-like
CEP112	308.096	0.80277	0.145453	5.5191	3.40737e-08	1.14701e-07	none	6.94043		CKLF	1.13032	8.1102	9.38899	4.29705e-15	5.28472e-14	23.7275		EIF2D	0.642411	9.50689	11.3462	3.86105e-24	6.68797e-23	44.024		TUBB6		HMGXB3		UFM1	1.00121	1.30167e-40	3.43438e-39	MES2-like
CEP55	195.357	0.974275	0.142261	6.8485	7.46309e-12	3.50221e-11	none	10.4557		FIGN	1.40847	8.16125	9.37248	4.65547e-15	5.70938e-14	23.648		KARS	0.776131	10.9441	11.3343	4.21831e-24	7.29519e-23	43.9363		TXNDC12		HMOX1		ATRAID	0.65367	1.92844e-40	5.07221e-39	MES2-like
CERS2	1699.51	0.715334	0.122256	5.8511	4.88327e-09	1.78411e-08	none	7.74858		AGO2	1.37152	9.15227	9.37214	4.66324e-15	5.71568e-14	23.6463		WDR83OS	0.730574	10.6561	11.3271	4.44927e-24	7.67023e-23	43.8835		U2AF1L4		HOXB9		RPL31	1.74662	2.09574e-40	5.49513e-39	MES2-like
CES1	69.3806	0.951566	0.267351	3.55924	0.000371935	0.000768936	none	3.11411		LOC105379045	0.726488	8.83383	9.36892	4.73676e-15	5.79927e-14	23.6308		HADHA	0.585866	9.69014	11.327	4.45526e-24	7.67447e-23	43.8821		U2SURP		HP		CHI3L2	1.65994	3.12264e-40	8.17502e-39	MES2-like
CFD	428.66	1.5663	0.187995	8.33159	7.97657e-17	5.55498e-16	up	15.2553		CCDC80	1.1796	7.41058	9.36485	4.83109e-15	5.90867e-14	23.6112		ZNF621	0.636581	7.33585	11.3264	4.47234e-24	7.6978e-23	43.8783		UBE2D3		HPR		S100A16	0.894721	3.4863e-40	9.08483e-39	MES2-like
CFH	1152.8	1.23274	0.183855	6.70496	2.01461e-11	9.06959e-11	none	10.0424		PYGL	1.81889	8.30893	9.36484	4.83155e-15	5.90867e-14	23.6111		RAB29	0.89639	8.73079	11.3253	4.50883e-24	7.75448e-23	43.8703		UBE2V2		HRH1		ESF1	0.767366	1.14377e-39	2.94417e-38	MES2-like
CFI	731.606	1.60497	0.162967	9.84841	6.96403e-23	7.66855e-22	up	21.1153		TMEM267	0.990717	7.15103	9.36369	4.85843e-15	5.9382e-14	23.6056		TP53I3	1.4942	8.33476	11.3182	4.7527e-24	8.14813e-23	43.8181		UBXN4		HS3ST3A1		COPS8	0.726471	1.60306e-39	4.10763e-38	MES2-like
CFLAR	2106.22	0.67439	0.0709806	9.50104	2.07797e-21	2.0522e-20	none	19.6878		PSMB8-AS1	0.647948	6.77552	9.35625	5.03716e-15	6.1463e-14	23.5698		CD58	1.19512	6.86728	11.3075	5.1475e-24	8.78346e-23	43.7389		UFSP2		HSD3B7		S100A11	0.785359	1.76147e-39	4.50668e-38	MES2-like
CH25H	389.899	1.19961	0.210288	5.70461	1.16608e-08	4.10068e-08	none	7.38714		RELL1	0.660026	7.68798	9.34966	5.20095e-15	6.33195e-14	23.538		RPN1	0.890702	10.1938	11.3062	5.19534e-24	8.85814e-23	43.7298		UGCG		HSPA6		MRPL54	0.896841	3.06644e-39	7.78646e-38	MES2-like
CHEK2	251.916	0.666393	0.108088	6.16529	7.0352e-10	2.77415e-09	none	8.55687		ITGB8	0.934355	7.7942	9.33736	5.52083e-15	6.71384e-14	23.4788		TSEN34	0.997839	9.74304	11.2899	5.86256e-24	9.92575e-23	43.61		URM1		HSPG2		TGFB1I1	1.80753	6.42946e-39	1.618e-37	MES2-like
CHI3L1	118598	4.04695	0.300392	13.4722	2.2789e-41	1.00927e-39	up	38.996		GBP2	2.46521	8.48477	9.33599	5.55772e-15	6.75119e-14	23.4722		POLR2G	0.806172	11.2448	11.2889	5.90938e-24	9.99724e-23	43.6021		UTP11		HTRA3		RNF7	0.683938	6.68328e-39	1.67937e-37	MES2-like
CHI3L2	10386.1	2.66855	0.25111	10.627	2.23149e-26	3.24355e-25	up	24.489		STK3	0.6788	6.2143	9.32784	5.78196e-15	7.00402e-14	23.4329		AAED1	0.934287	8.15846	11.2872	5.98417e-24	1.0108e-22	43.5896		UTP4		IBSP		HMGXB4	0.871639	8.94238e-39	2.23705e-37	MES2-like
CHIT1	149.504	1.24968	0.221023	5.65405	1.56709e-08	5.44735e-08	none	7.26381		TPR	0.747	7.68157	9.32671	5.81359e-15	7.03842e-14	23.4275		MOB1A	1.02053	8.57562	11.2727	6.66209e-24	1.11837e-22	43.4833		VAMP3		ICAM1		PDLIM3	1.38013	9.45239e-39	2.36114e-37	MES2-like
CHL1	4220.5	0.64043	0.170599	3.754	0.000174033	0.000378468	none	3.42197		RIT1	0.959197	7.59076	9.32388	5.89423e-15	7.13209e-14	23.4138		ASUN	0.92304	8.92812	11.272	6.69403e-24	1.12286e-22	43.4785		VAMP7		IER2		RPL7A	1.4242	1.07766e-38	2.68397e-37	MES2-like
CHODL	186.498	1.28977	0.260962	4.94238	7.71757e-07	2.2408e-06	none	5.6496		DFNA5	1.06125	10.0889	9.32247	5.93468e-15	7.17305e-14	23.4071		PABPC3	0.78317	11.2811	11.2683	6.88026e-24	1.15321e-22	43.4513		WBP2		IER5L		RPL37A	2.04984	1.94381e-38	4.82694e-37	MES2-like
CHPF	6223.42	1.234	0.105438	11.7035	1.22257e-31	2.66739e-30	none	29.5739		STON1	1.31066	7.55822	9.32056	5.98997e-15	7.23585e-14	23.3979		AK2	0.796958	8.36365	11.2595	7.34365e-24	1.22993e-22	43.3867		WBP4		IFI30		ANKRD12	0.878273	2.92744e-38	7.227e-37	MES2-like
CHPF2	2278.85	1.34141	0.0902272	14.867	5.39647e-50	4.49221e-48	none	47.3475		ZNF217	2.11587	7.48529	9.31586	6.12808e-15	7.39449e-14	23.3752		LOC101928615	1.50764	8.00217	11.2566	7.50536e-24	1.25316e-22	43.3651		WDR54		IGDCC4		AMD1	0.854199	2.96156e-38	7.30057e-37	MES2-like
CHRDL2	118.258	3.40969	0.225853	15.097	1.69594e-51	1.53088e-49	up	48.8151		HDAC1	1.09581	9.46022	9.29476	6.78897e-15	8.16478e-14	23.2736		RIT1	0.950868	7.68072	11.247	8.05604e-24	1.3369e-22	43.2949		XAB2		IGF2BP2		ZYX	0.764093	3.64829e-38	8.98032e-37	MES2-like
CHRNA1	164.276	1.0222	0.293946	3.47752	0.000506083	0.0010299	none	2.98721		SF3B4	0.653083	9.87413	9.29114	6.90919e-15	8.30018e-14	23.2562		SNORD38B	0.683899	12.5039	11.2432	8.28518e-24	1.37387e-22	43.2671		YBX3		IGFBP3		CAST	0.837576	5.10962e-38	1.25227e-36	MES2-like
CHRNA9	259.68	2.85083	0.272908	10.4461	1.52645e-25	2.09621e-24	up	23.6786		C1QB	2.13803	9.71571	9.29088	6.91797e-15	8.30614e-14	23.2549		MIR612	1.39583	9.64008	11.2245	9.51674e-24	1.56853e-22	43.1297		YIPF6		IGFBP5		TSEN34	0.775308	5.9358e-38	1.45053e-36	MES2-like
CHRNE	35.6619	0.649837	0.139736	4.65044	3.3122e-06	8.98211e-06	none	5.04662		POLD2	0.985453	9.05985	9.28703	7.04833e-15	8.44403e-14	23.2364		TAGLN2	1.75426	10.4341	11.2233	9.60388e-24	1.5817e-22	43.1207		YWHAH		IL11		SMIM7	0.76067	2.16181e-37	5.21489e-36	MES2-like
CHST13	23.5222	0.885019	0.192829	4.58966	4.43966e-06	1.18715e-05	none	4.92549		PSME1	0.757448	10.73	9.28457	7.13303e-15	8.53609e-14	23.2245		TXLNA	0.608278	7.84381	11.2229	9.63244e-24	1.5852e-22	43.1178		ZC3H15		IL17D		NPM1	0.817368	2.3059e-37	5.55456e-36	MES2-like
CHST2	2385.41	1.5922	0.129427	12.3019	8.84304e-35	2.41471e-33	up	32.6171		ZNF587B	0.787129	7.79324	9.27364	7.5217e-15	8.98638e-14	23.1719		SSR1	0.754172	9.78818	11.221	9.76769e-24	1.60624e-22	43.1039		ZFAND1		IL1B		FOSL2	1.28805	2.98379e-37	7.16705e-36	MES2-like
CHSY1	1699.83	1.48104	0.0956309	15.4871	4.24271e-54	4.4539e-52	none	51.3513		ZAK	0.762152	7.53845	9.27126	7.60908e-15	9.0808e-14	23.1604		LGALS1	1.64565	12.5293	11.2071	1.08225e-23	1.77434e-22	43.0023		ZNF181		IL1R2		ABCA1	0.979271	3.33039e-37	7.98819e-36	MES2-like
CHSY3	150.647	1.33579	0.167374	7.98084	1.45342e-15	9.2119e-15	none	14.0357		SPNS1	0.802852	8.59079	9.2708	7.62601e-15	9.09602e-14	23.1582		RALY	0.789932	8.90923	11.2025	1.11958e-23	1.83139e-22	42.9687		ZNF224		IL1RAP		CWC15	0.62477	7.47121e-37	1.77189e-35	MES2-like
CIITA	929.77	1.16587	0.1566	7.4449	9.70183e-14	5.3479e-13	none	12.2718		STAG3L2	0.801114	7.58326	9.26646	7.78831e-15	9.27436e-14	23.1373		GNA12	0.834056	9.89203	11.2023	1.12178e-23	1.83362e-22	42.9667		ZNF302		IL1RL1		RPS9	2.07944	8.39833e-37	1.98898e-35	MES2-like
CILP	76.0364	0.886147	0.201182	4.4047	1.0593e-05	2.70249e-05	none	4.56824		ZNHIT1	0.76726	9.86379	9.26338	7.90565e-15	9.40894e-14	23.1225		DARS	0.83168	9.97722	11.2022	1.12268e-23	1.8337e-22	42.9659		ZNF395		IL1RN		RPL4	1.25051	8.44709e-37	1.99772e-35	MES2-like
CILP2	43.057	1.69572	0.200424	8.4607	2.65784e-17	1.92473e-16	up	15.7156		NPC2	1.2415	10.8791	9.24735	8.54532e-15	1.01447e-13	23.0453		GBP1	2.30539	8.09078	11.1993	1.14656e-23	1.87132e-22	42.9451		ZNF414		IL27RA		COMMD6	0.809496	1.37279e-36	3.23757e-35	MES2-like
CISH	168.339	1.63476	0.127982	12.7733	2.30996e-37	7.54302e-36	up	35.1225		CDKN2C	1.65872	9.31718	9.24211	8.76553e-15	1.03812e-13	23.02		VCAN	1.86601	10.6328	11.19	1.22803e-23	1.99977e-22	42.877		ZNF493		IL2RA		RPS3	1.48209	1.38791e-36	3.26866e-35	MES2-like
CITED1	118.941	1.00385	0.200653	5.00294	5.64633e-07	1.66361e-06	none	5.77895		LOC105379499	2.09501	8.63323	9.23907	8.89577e-15	1.05183e-13	23.0054		LOC102724017	0.982908	7.26022	11.1893	1.23476e-23	2.00923e-22	42.8716		ZNF576		IL36B		TRAPPC2B	1.66142	1.6043e-36	3.76776e-35	MES2-like
CITED2	1280.48	0.760094	0.105739	7.1884	6.5556e-13	3.36616e-12	none	11.4729		ATP11C	0.649879	6.12855	9.23332	9.14747e-15	1.08041e-13	22.9777		ACKR3	0.802604	7.07215	11.1808	1.31439e-23	2.13721e-22	42.8096		ZNF581		IL6		PTGES3	0.757698	2.1609e-36	5.0679e-35	MES2-like
CKAP4	2661.43	1.00794	0.0871145	11.5703	5.82616e-31	1.22143e-29	none	28.9131		SMARCC1	0.761743	8.53057	9.2326	9.17936e-15	1.08359e-13	22.9743		DTYMK	0.628235	7.28482	11.1751	1.37118e-23	2.22622e-22	42.7677		ZNF677		INHBA		UBE2D3	0.665873	2.38306e-36	5.56575e-35	MES2-like
CLCF1	365.889	2.763	0.145777	18.9536	4.1254e-80	1.88597e-77	up	76.7245		CBX3	1.05607	8.49949	9.2317	9.21965e-15	1.08776e-13	22.9699		CBX3	1.14778	8.62861	11.1731	1.39137e-23	2.25731e-22	42.7532		ZNF7		INPP1		TCEA1	0.932942	2.86459e-36	6.67192e-35	MES2-like
CLCNKB	22.4924	0.835866	0.26266	3.18232	0.00146102	0.00277556	none	2.55665		NUP35	0.964833	8.69546	9.22836	9.37018e-15	1.10432e-13	22.9539		CMC4	0.641364	8.10496	11.1686	1.43877e-23	2.33074e-22	42.72		ZNF830		ISG20		RPL27A	2.0233	4.68615e-36	1.08249e-34	MES2-like
CLDN1	91.3681	1.45958	0.168426	8.66599	4.47591e-18	3.47576e-17	none	16.459		STIL	1.15071	6.84178	9.21743	9.88067e-15	1.16197e-13	22.9012		PSMB8-AS1	0.669138	6.86998	11.1685	1.44025e-23	2.3314e-22	42.719		ZNF90		ISLR		RNF114	0.751418	5.79071e-36	1.33037e-34	MES2-like
CLDN23	23.5122	2.52985	0.244526	10.3459	4.36632e-25	5.77773e-24	up	23.2382		SKA2	0.966205	9.07818	9.21541	9.97796e-15	1.17277e-13	22.8915		CPT2	0.755176	7.62625	11.1554	1.58685e-23	2.55541e-22	42.6229		ZSCAN18		ISM1		ME1	2.16208	6.16613e-36	1.41277e-34	MES2-like
CLDN7	66.6671	1.42805	0.135389	10.5478	5.20138e-26	7.40844e-25	none	24.1303		PPP4R1	0.810528	9.98052	9.20959	1.02639e-14	1.20378e-13	22.8635		ALG8	0.693402	9.41544	11.1484	1.67017e-23	2.68056e-22	42.5722				ITGA1		RAB1A	0.854708	7.38298e-36	1.687e-34	MES2-like
CLEC10A	54.4917	2.19832	0.233586	9.41117	4.90649e-21	4.70465e-20	up	19.3275		AASS	1.14715	7.44688	9.20753	1.03668e-14	1.21454e-13	22.8536		JAM2	1.24153	10.0699	11.1375	1.81104e-23	2.89712e-22	42.4919				ITGA3		FERMT2	0.830426	9.48021e-36	2.15455e-34	MES2-like
CLEC11A	598.967	1.16444	0.147631	7.88754	3.08204e-15	1.90072e-14	none	13.7211		LOC106146153	2.27836	7.47307	9.20409	1.05417e-14	1.23304e-13	22.837		SEC13	0.725301	10.4167	11.1304	1.90738e-23	3.04231e-22	42.4406				ITGA5		TXN	0.754073	1.52633e-35	3.44566e-34	MES2-like
CLEC12A	60.7398	1.23198	0.198094	6.21916	4.99838e-10	1.99541e-09	none	8.69997		HLA-E	0.964455	10.6356	9.20107	1.06972e-14	1.25055e-13	22.8225		HLA-DRB1	1.66108	11.945	11.1014	2.36345e-23	3.74503e-22	42.2281				ITGA8		CD151	0.806772	2.00685e-35	4.51234e-34	MES2-like
CLEC14A	433.739	0.609075	0.123474	4.93284	8.1044e-07	2.34591e-06	none	5.62969		RFXANK	1.14578	8.6951	9.19777	1.08696e-14	1.27003e-13	22.8066		TMX2-CTNND1	0.674604	9.7076	11.0952	2.47317e-23	3.91034e-22	42.1831				ITIH1		IMP3	0.838794	2.13831e-35	4.80152e-34	MES2-like
CLEC17A	77.1186	0.605898	0.234115	2.58804	0.00965235	0.0159266	none	1.79788		ID4	1.33169	9.45075	9.19102	1.12315e-14	1.3088e-13	22.7741		PDIA6	1.19709	10.9378	11.0909	2.55283e-23	4.03336e-22	42.1517				ITPKC		BET1	1.12897	2.4199e-35	5.41224e-34	MES2-like
CLEC18B	324.954	0.826451	0.162963	5.0714	3.94897e-07	1.18614e-06	none	5.92587		QSER1	0.915832	8.22306	9.19046	1.12622e-14	1.31168e-13	22.7714		ARL13B	1.1191	8.34228	11.0853	2.66071e-23	4.20076e-22	42.1106				ITPR3		CXXC5	0.765577	3.00982e-35	6.71385e-34	MES2-like
CLEC18C	26.4284	0.888958	0.213174	4.1701	3.04472e-05	7.34089e-05	none	4.13425		RAB29	0.763971	8.67592	9.17815	1.19558e-14	1.39022e-13	22.7121		FCER1G	1.99843	9.51903	11.0823	2.72102e-23	4.28663e-22	42.0884				ITPRIP		LOXL2	2.35776	3.73615e-35	8.29022e-34	MES2-like
CLEC2B	345.887	1.83394	0.170841	10.7347	6.99096e-27	1.04842e-25	up	24.9795		PBX3	1.27975	9.20997	9.17281	1.22694e-14	1.42516e-13	22.6864		RNF213	0.761934	7.59313	11.0712	2.95141e-23	4.63616e-22	42.0079				ITPRIPL1		ING2	1.14519	3.80879e-35	8.44031e-34	MES2-like
CLEC4A	26.0819	0.945485	0.147535	6.40854	1.46923e-10	6.17863e-10	none	9.20911		LTBP3	0.632378	8.78466	9.17157	1.23433e-14	1.43222e-13	22.6804		BRAT1	0.915744	9.63938	11.0627	3.14269e-23	4.92597e-22	41.9456				JAKMIP2		PDIA6	0.655373	4.00105e-35	8.8316e-34	MES2-like
CLEC4E	79.4158	0.688098	0.217084	3.16973	0.00152582	0.00288857	none	2.53932		FLJ45482	0.985866	7.39592	9.16733	1.26001e-14	1.45996e-13	22.66		GAA	1.03486	9.86526	11.053	3.37555e-23	5.27575e-22	41.8748				JMJD6		SYF2	0.747667	4.34554e-35	9.57947e-34	MES2-like
CLEC5A	71.0175	2.6769	0.278528	9.61089	7.19276e-22	7.34854e-21	up	20.1338		GBE1	1.52064	9.64291	9.16056	1.30209e-14	1.50602e-13	22.6274		TMED1	0.637688	8.694	11.0245	4.16273e-23	6.45046e-22	41.667				JUN		P4HA2	2.30659	6.15797e-35	1.35219e-33	MES2-like
CLEC7A	476.171	1.20564	0.138046	8.73361	2.46673e-18	1.94538e-17	none	16.711		SPDYE2B	0.655347	7.12679	9.15554	1.33417e-14	1.53831e-13	22.6033		CIB1	0.988888	9.29766	11.0195	4.3195e-23	6.68862e-22	41.6304				JUNB		KDELR2	0.712506	7.44954e-35	1.63156e-33	MES2-like
CLIC1	4249.06	1.78527	0.114784	15.5533	1.51045e-54	1.62168e-52	up	51.79		ANXA1	1.77592	8.09515	9.14923	1.37567e-14	1.58354e-13	22.5729		HEXB	1.25131	10.3668	11.014	4.49834e-23	6.96059e-22	41.5902				KAT2B		HSP90AA1	1.77787	1.00901e-34	2.2013e-33	MES2-like
CLIC2	132.424	0.677785	0.123586	5.48431	4.15075e-08	1.38737e-07	none	6.85781		GLIPR2	1.39748	8.99339	9.1491	1.37655e-14	1.58373e-13	22.5723		ZAK	0.820583	7.6431	11.0102	4.62729e-23	7.13981e-22	41.5622				KCNE4		OS9	1.05347	1.099e-34	2.38837e-33	MES2-like
CLIC3	28.1347	0.784499	0.182757	4.29259	1.76604e-05	4.39634e-05	none	4.35691		TNFRSF1A	1.4515	9.74648	9.14454	1.40732e-14	1.61486e-13	22.5503		DDX23	0.691554	8.94188	10.9955	5.1553e-23	7.92641e-22	41.4551				KCNJ10		TM2D3	0.914058	1.15503e-34	2.5037e-33	MES2-like
CLIC4	11530.8	0.883642	0.101712	8.68772	3.6977e-18	2.8825e-17	none	16.5402		COTL1	0.886364	8.35465	9.14299	1.41797e-14	1.62622e-13	22.5428		ARHGEF40	0.663487	7.47812	10.9946	5.18965e-23	7.97358e-22	41.4485				KCNJ15		IFITM3	1.37135	1.59389e-34	3.45056e-33	MES2-like
CLIC6	58.3658	1.04728	0.260658	4.01782	5.87397e-05	0.000136	none	3.86646		PLIN3	1.17311	10.3545	9.13472	1.47597e-14	1.69185e-13	22.5031		RPL11	0.613535	12.8329	10.9943	5.20085e-23	7.98516e-22	41.4464				KCNN4		PDIA3	0.754927	1.7809e-34	3.85049e-33	MES2-like
CLMP	128.46	1.98115	0.221086	8.96099	3.21781e-19	2.71283e-18	up	17.5666		TOP1	0.897519	9.13577	9.12601	1.53969e-14	1.7601e-13	22.4611		G6PC3	0.701459	10.1392	10.9931	5.24409e-23	8.04586e-22	41.4382				KCP		OSTC	0.688282	2.99201e-34	6.40343e-33	MES2-like
CMKLR1	668.449	1.41825	0.158927	8.9239	4.50162e-19	3.75277e-18	none	17.4256		BRD2	0.592531	9.83686	9.12592	1.54037e-14	1.7601e-13	22.4607		C1orf131	0.840325	9.02115	10.9908	5.3373e-23	8.1808e-22	41.4207				KCTD10		DAPK3	1.3447	3.25323e-34	6.93612e-33	MES2-like
CMTM2	23.3635	0.585042	0.157298	3.71933	0.000199752	0.000431144	none	3.36538		TAGLN2	1.69474	10.1094	9.11778	1.6024e-14	1.82865e-13	22.4215		KCTD20	0.733506	8.75426	10.9899	5.37137e-23	8.22376e-22	41.4144				KDELR3		BRD4	0.922712	3.38904e-34	7.21656e-33	MES2-like
CMTM3	2310.46	0.69335	0.0914248	7.58383	3.35497e-14	1.90491e-13	none	12.7201		HLA-DRB1	1.48197	11.4975	9.11523	1.62239e-14	1.84897e-13	22.4092		SERPINH1	2.05026	9.66345	10.9891	5.40416e-23	8.26814e-22	41.4084				KIAA0040		RP9	0.982033	4.08496e-34	8.67657e-33	MES2-like
CMTM6	1475.62	0.608625	0.0789894	7.70515	1.30688e-14	7.73324e-14	none	13.1116		ZBED1	0.881731	8.64133	9.1134	1.63683e-14	1.86346e-13	22.4005		CLN3	0.654289	9.12019	10.9719	6.13132e-23	9.35434e-22	41.2833				KIFAP3		EYA2	1.84784	6.81936e-34	1.4394e-32	MES2-like
CMTM7	322.219	1.25366	0.121214	10.3426	4.52232e-25	5.97858e-24	none	23.2234		ELF1	0.715	8.66534	9.11283	1.64137e-14	1.86766e-13	22.3977		REEP4	0.646403	8.45274	10.9646	6.4689e-23	9.82117e-22	41.2302				KIFC3		LNPK	1.63653	8.3702e-34	1.76234e-32	MES2-like
CNIH3	923.952	1.64881	0.135405	12.1769	4.12837e-34	1.0696e-32	up	31.9708		PLOD1	1.03544	9.39915	9.105	1.70494e-14	1.93493e-13	22.36		GPX7	1.54377	8.08122	10.9572	6.8281e-23	1.03521e-21	41.1766				KISS1R		NOTCH3	2.01106	8.62498e-34	1.81372e-32	MES2-like
CNIH4	1121.92	0.608398	0.0595829	10.211	1.7712e-24	2.22531e-23	none	22.6526		GNA13	0.800183	9.30646	9.10155	1.73367e-14	1.96446e-13	22.3434		BANP	0.748351	8.8535	10.9492	7.24194e-23	1.09414e-21	41.1183				KLF10		PPIB	0.586855	1.00685e-33	2.10677e-32	MES2-like
CNN1	207.079	2.20491	0.189068	11.662	1.99378e-31	4.30073e-30	up	29.3665		MS4A7	1.56912	8.32584	9.09285	1.80843e-14	2.04598e-13	22.3016		SNORD10	0.986117	8.86901	10.9437	7.54375e-23	1.13894e-21	41.0778				KLF15		NPAS2	1.77362	1.22612e-33	2.54664e-32	MES2-like
CNN2	1006.07	2.19328	0.153448	14.2933	2.40975e-46	1.51782e-44	up	43.8188		TRPS1	0.780309	8.69726	9.07962	1.92829e-14	2.17706e-13	22.2379		TRAM1	0.997046	9.49394	10.9425	7.60538e-23	1.14745e-21	41.0698				KLF17		FAM180A	3.92622	1.35503e-33	2.8075e-32	MES2-like
CNR1	2058.7	1.06854	0.18124	5.89572	3.73041e-09	1.37963e-08	none	7.86024		MKLN1	0.776109	8.02837	9.07615	1.96106e-14	2.21175e-13	22.2212		SDF4	0.836004	10.1612	10.9368	7.93564e-23	1.19479e-21	41.0276				KLF5		FZD3	0.81001	1.75641e-33	3.62577e-32	MES2-like
CNTNAP3	122.006	1.32537	0.19813	6.68939	2.24105e-11	1.00348e-10	none	9.99849		TRA2A	0.771247	8.28043	9.07292	1.99206e-14	2.24555e-13	22.2056		BNIP2	0.802754	8.20043	10.9295	8.36963e-23	1.25926e-21	40.9749				KLF6		CCDC59	0.916449	2.686e-33	5.49101e-32	MES2-like
CNTNAP3B	133.525	1.70722	0.208894	8.17264	3.01703e-16	2.01971e-15	up	14.6947		S100A11	1.95706	9.6186	9.07186	2.00228e-14	2.25357e-13	22.2006		DCAF12	0.860072	9.04134	10.9292	8.38946e-23	1.26138e-21	40.9725				KLHL29		TMEM158	1.99071	2.90943e-33	5.92626e-32	MES2-like
COL11A1	1258.45	0.882266	0.234835	3.75696	0.000171993	0.000374365	none	3.42671		GJC1	0.938302	7.58813	9.06699	2.05019e-14	2.30392e-13	22.1771		EFHC1	1.12584	8.80428	10.9215	8.87296e-23	1.32948e-21	40.917				KLHL32		SDC2	0.85075	3.91055e-33	7.93673e-32	MES2-like
COL12A1	1100.4	2.70856	0.204762	13.2279	6.05868e-40	2.4888e-38	up	37.604		HLA-DRA	1.86643	11.0879	9.06364	2.08375e-14	2.34043e-13	22.161		TMBIM6	0.866413	11.6399	10.9139	9.38468e-23	1.40422e-21	40.8614				KLRG1		HNRNPC	0.633065	5.25763e-33	1.06324e-31	MES2-like
COL13A1	189.639	3.43407	0.182256	18.842	3.42036e-79	1.46889e-76	up	75.833		TIMELESS	0.850527	7.051	9.0631	2.08921e-14	2.34534e-13	22.1584		B4GALT4	0.657069	7.93236	10.9098	9.67064e-23	1.44502e-21	40.8317				KRT16		FTH1	6.9904	7.12758e-33	1.43623e-31	MES2-like
COL14A1	646.033	1.29438	0.219892	5.88644	3.94612e-09	1.45561e-08	none	7.83696		MCM2	1.68602	9.18047	9.06132	2.10728e-14	2.36349e-13	22.1498		LOC101929796	1.07944	8.60609	10.9067	9.89577e-23	1.47551e-21	40.8089				KRT18		ATF5	1.94167	1.8129e-32	3.61852e-31	MES2-like
COL15A1	407.366	2.81124	0.168956	16.6389	3.64048e-62	5.73255e-60	up	59.2417		FKBP7	0.644494	5.71517	9.0613	2.10754e-14	2.36349e-13	22.1497		C1R	2.40172	10.1278	10.9066	9.90187e-23	1.47551e-21	40.8083				KRT75		MXI1	0.717775	2.30105e-32	4.57661e-31	MES2-like
COL18A1	4114.92	1.9068	0.122125	15.6135	5.8914e-55	6.42253e-53	up	52.1923		TIMP4	2.42859	9.37688	9.04683	2.26071e-14	2.52744e-13	22.0801		RPL29	0.823074	12.2866	10.9057	9.96695e-23	1.4842e-21	40.8018				KRT80		SPRY1	0.852619	2.74468e-32	5.43974e-31	MES2-like
COL19A1	35.8169	1.15883	0.286928	4.03876	5.3735e-05	0.000125102	none	3.90274		HLA-F	1.09869	9.54545	9.04286	2.30472e-14	2.57241e-13	22.061		PRPF3	0.919088	8.38664	10.9026	1.01978e-22	1.51753e-21	40.7791				LAMA4		OSMR	1.72859	4.21712e-32	8.32868e-31	MES2-like
COL1A1	25252	4.89488	0.220979	22.1508	1.02371e-108	4.83602e-105	up	104.316		ADAM17	0.695756	8.87958	9.03158	2.43432e-14	2.70485e-13	22.0068		RMDN1	0.703746	7.63414	10.8762	1.23701e-22	1.83327e-21	40.5878				LAMB1		UPP1	1.57197	5.99664e-32	1.18018e-30	MES2-like
COL1A2	24943.5	4.23133	0.20828	20.3156	9.36247e-92	8.84566e-89	up	88.0533		LMNB1	2.18774	8.03505	9.01753	2.6059e-14	2.88666e-13	21.9392		SNORA16A	1.1498	8.10048	10.8756	1.24242e-22	1.84004e-21	40.5834				LAMB4		MAPK1IP1L	0.798731	6.99828e-32	1.37092e-30	MES2-like
COL22A1	1232.7	1.53252	0.215142	7.1233	1.05376e-12	5.31642e-12	up	11.2744		BUD13	0.624452	7.9347	9.01706	2.61197e-14	2.89044e-13	21.9369		RPSAP19	0.594427	12.8168	10.8742	1.25531e-22	1.8566e-21	40.5732				LAMC1		FLOT1	0.75574	1.34256e-31	2.6088e-30	MES2-like
COL23A1	212.361	0.924746	0.22358	4.13608	3.53294e-05	8.44189e-05	none	4.07356		FAM114A2	0.683029	7.94511	9.0166	2.61771e-14	2.89532e-13	21.9347		SEPN1	1.24495	10.0804	10.8739	1.25855e-22	1.86013e-21	40.5706				LAMC2		CAMLG	0.710015	1.53466e-31	2.96501e-30	MES2-like
COL24A1	93.0931	0.940245	0.236558	3.97468	7.04731e-05	0.0001614	none	3.7921		HSPB1	1.48835	11.3054	9.01526	2.63486e-14	2.91133e-13	21.9282		SMIM15	0.852739	9.86556	10.8569	1.42481e-22	2.10015e-21	40.4477				LAMC3		NKAP	0.870886	2.52807e-31	4.86207e-30	MES2-like
COL27A1	891.558	0.886483	0.155107	5.71531	1.09507e-08	3.86437e-08	none	7.41292		PPIC	1.59711	8.00878	9.0082	2.72657e-14	3.00656e-13	21.8943		XRN2	1.22992	8.92542	10.8416	1.59452e-22	2.34078e-21	40.3362				LCN2		EPS8L2	3.70826	3.32609e-31	6.38958e-30	MES2-like
COL3A1	22737.4	4.88147	0.220701	22.118	2.119e-108	7.50761e-105	up	104.124		STK10	0.636258	7.55691	9.00559	2.76125e-14	3.04325e-13	21.8818		CHI3L1	2.78822	10.8337	10.8412	1.59882e-22	2.34552e-21	40.3335				LDLR		GFPT2	2.26887	9.54167e-31	1.81647e-29	MES2-like
COL4A1	17647.5	2.595	0.196401	13.2128	7.40639e-40	2.99041e-38	up	37.5243		ROMO1	1.13501	8.96174	8.99943	2.84507e-14	3.13405e-13	21.8521		MIR7703	1.15468	10.4797	10.8375	1.64244e-22	2.40626e-21	40.3068				LEF1		TMEM205	0.78664	1.0771e-30	2.04819e-29	MES2-like
COL4A2	16627.4	2.46559	0.177288	13.9072	5.72768e-44	3.11007e-42	up	41.5072		LAP3	1.32437	10.7714	8.98866	2.99762e-14	3.28877e-13	21.8003		EMP3	2.31793	10.342	10.8353	1.66913e-22	2.44207e-21	40.2909				LIF		MYL6	1.74089	1.08891e-30	2.06832e-29	MES2-like
COL5A1	4083.83	3.63115	0.169142	21.468	3.09908e-102	4.88002e-99	up	98.3116		ZNF765	0.636271	7.2049	8.9772	3.16878e-14	3.47305e-13	21.7452		CALD1	1.09259	8.31536	10.8318	1.71314e-22	2.50478e-21	40.2651				LILRA5		PNISR	0.967759	1.48359e-30	2.79597e-29	MES2-like
COL5A2	5349.16	2.56592	0.174982	14.6639	1.09832e-48	8.23569e-47	up	46.0843		FIBIN	1.46841	9.53322	8.96305	3.39388e-14	3.71228e-13	21.6772		CPSF3	0.788368	8.54084	10.831	1.72238e-22	2.51584e-21	40.2598				LILRB3		TMED2	0.633042	1.49469e-30	2.81376e-29	MES2-like
COL6A1	19607.9	2.41647	0.138448	17.4539	3.21447e-68	7.85439e-66	up	65.1049		SGO2	1.42713	6.89175	8.96211	3.40935e-14	3.72732e-13	21.6727		CKS2	2.52612	8.78527	10.8296	1.74082e-22	2.53842e-21	40.2492				LIX1		FAM13A	2.83234	1.60838e-30	3.0244e-29	MES2-like
COL6A2	16283.2	3.83078	0.190877	20.0694	1.36698e-89	1.07627e-86	up	85.9681		NUBP1	0.765112	7.97302	8.96123	3.42393e-14	3.74139e-13	21.6684		TMEM8A	0.652592	8.63813	10.8293	1.74462e-22	2.54226e-21	40.247				LMAN1		POLR2C	0.858596	1.65452e-30	3.10424e-29	MES2-like
COL6A3	5679.42	5.50852	0.230091	23.9407	1.15586e-126	1.63809e-122	up	121.786		CRLS1	0.63978	7.48983	8.96057	3.435e-14	3.7516e-13	21.6652		CLK2	0.716373	9.5534	10.8244	1.80754e-22	2.63042e-21	40.2119				LMO3		IDS	0.630963	1.91636e-30	3.58357e-29	MES2-like
COL7A1	1103.13	1.16972	0.154849	7.5539	4.22407e-14	2.38976e-13	none	12.6216		ETAA1	0.657634	6.52224	8.95946	3.45356e-14	3.76998e-13	21.6599		HLA-DRA	2.04545	11.4739	10.8216	1.84511e-22	2.68151e-21	40.1916				LOX		PHF1	1.15384	2.89134e-30	5.34171e-29	MES2-like
COL8A1	1561.87	3.11324	0.245713	12.6702	8.64461e-37	2.74075e-35	up	34.5621		NDC80	2.44516	6.56643	8.95926	3.45684e-14	3.77167e-13	21.6589		MOV10	0.951518	8.02827	10.8166	1.9149e-22	2.77736e-21	40.1548				LOXL1		RNMT	1.24833	3.11779e-30	5.74748e-29	MES2-like
COL8A2	700.586	1.58873	0.179584	8.84674	9.01133e-19	7.35649e-18	up	17.1333		MIR612	1.38043	9.5193	8.95901	3.46099e-14	3.7743e-13	21.6577		ARL6IP6	0.71583	8.51303	10.8149	1.93763e-22	2.8066e-21	40.1431				LOXL2		DHPS	0.661793	3.36501e-30	6.19647e-29	MES2-like
COLEC11	86.1861	0.875256	0.235471	3.71705	0.000201566	0.000434727	none	3.36178		SNORD38B	0.670037	12.4673	8.95234	3.57484e-14	3.89455e-13	21.6256		MAPKAPK2	0.830256	8.49785	10.8093	2.01979e-22	2.92172e-21	40.1019				LRRC1		ILK	0.731021	5.21604e-30	9.53227e-29	MES2-like
COLEC12	965.251	0.999876	0.163827	6.10323	1.03944e-09	4.04586e-09	none	8.39299		CPSF3	0.650633	8.53484	8.94803	3.65022e-14	3.97071e-13	21.605		APRT	0.769108	8.82012	10.809	2.02317e-22	2.92466e-21	40.1003				LRRC15		PTPRF	1.02697	6.04976e-30	1.10082e-28	MES2-like
COLGALT1	3765.73	1.24342	0.0793224	15.6755	2.22629e-55	2.50405e-53	none	52.6014		NTN1	0.626405	7.00011	8.94514	3.70172e-14	4.02271e-13	21.5911		ANTXR2	0.750568	6.51008	10.8002	2.15738e-22	3.11041e-21	40.0366				LRRC2		IGF2BP2	2.66282	7.82091e-30	1.40793e-28	MES2-like
COPZ2	735.245	0.896334	0.155109	5.77873	7.52676e-09	2.69707e-08	none	7.56911		NONO	0.873484	11.1414	8.9439	3.72416e-14	4.04507e-13	21.5851		ITGB1	0.743972	7.22625	10.7969	2.21132e-22	3.18184e-21	40.0122				LRRC20		LRIF1	1.15265	9.84712e-30	1.76142e-28	MES2-like
CORIN	23.4521	1.16731	0.163593	7.13544	9.6478e-13	4.88142e-12	none	11.3115		NOM1	0.715532	7.30612	8.94371	3.72759e-14	4.04678e-13	21.5842		LSM5	1.37855	8.28517	10.7951	2.24046e-22	3.21951e-21	39.9992				LRRC32		HAX1	0.656032	1.63308e-29	2.90276e-28	MES2-like
CP	1320.03	2.03042	0.212052	9.57512	1.01739e-21	1.02695e-20	up	19.9884		VSIG4	1.92777	9.86289	8.94206	3.75749e-14	4.0772e-13	21.5762		SNRPA	0.820226	9.85089	10.7899	2.32765e-22	3.336e-21	39.9614				LRRC3B		ARL1	0.957897	1.94608e-29	3.441e-28	MES2-like
CPA4	103.963	2.5771	0.188464	13.6742	1.4484e-42	7.25324e-41	up	40.1395		GOLIM4	0.904635	8.28126	8.93815	3.82944e-14	4.147e-13	21.5574		PRR11	0.918466	9.95478	10.7895	2.33411e-22	3.34305e-21	39.9586				LRRC59		TIMM9	0.778395	3.86375e-29	6.78204e-28	MES2-like
CPD	3047.64	1.33198	0.117307	11.3547	7.03096e-30	1.34652e-28	none	27.8708		CAPG	1.53844	8.76203	8.9293	3.99715e-14	4.31787e-13	21.5149		IFI35	1.61621	8.41742	10.7866	2.38347e-22	3.41149e-21	39.9379				LRRC8D		RHOC	0.701594	7.64054e-29	1.32735e-27	MES2-like
CPED1	215.745	0.804284	0.164645	4.88496	1.0345e-06	2.95823e-06	none	5.52897		CCNA2	1.45306	6.75884	8.92749	4.0325e-14	4.35381e-13	21.5062		VSIG4	2.09432	10.2212	10.7762	2.57101e-22	3.65588e-21	39.8628				LRRFIP1		SYPL1	0.618136	7.6966e-29	1.33571e-27	MES2-like
CPM	1474.59	0.654027	0.169131	3.86698	0.000110191	0.000245615	none	3.60974		PTPN13	1.11221	7.88327	8.9264	4.05375e-14	4.37251e-13	21.501		LOC100131541	1.75886	8.7411	10.7662	2.76677e-22	3.92654e-21	39.7901				LRRN4CL		AKAP8	1.39948	1.33039e-28	2.29938e-27	MES2-like
CPQ	918.741	0.698914	0.124029	5.6351	1.74956e-08	6.05785e-08	none	7.21768		FKBP10	1.27637	8.57059	8.92095	4.16232e-14	4.48294e-13	21.4748		DDAH2	0.836052	9.16355	10.7605	2.88482e-22	4.07811e-21	39.7487				LUM		KDM3A	1.51147	1.35896e-28	2.34396e-27	MES2-like
CPVL	1494.6	1.1381	0.138546	8.21462	2.12833e-16	1.43906e-15	none	14.8419		TMEM133	1.4949	7.50803	8.91619	4.25948e-14	4.58532e-13	21.4519		IPO4	0.80843	9.14099	10.7559	2.98287e-22	4.21125e-21	39.7156				LYRM7		TMEM263	0.958888	1.36525e-28	2.35241e-27	MES2-like
CPXM1	2266.67	0.628894	0.183046	3.43571	0.000591008	0.00119041	none	2.9243		CTNNA1	0.796013	9.51218	8.91012	4.38673e-14	4.71763e-13	21.4227		TNPO1	0.72701	8.77842	10.7529	3.04921e-22	4.30212e-21	39.6938				LYVE1		KDSR	0.796069	2.00347e-28	3.42415e-27	MES2-like
CPXM2	176.993	0.651452	0.269404	2.41812	0.0156009	0.0248032	none	1.60549		LINC00673	0.74051	7.53349	8.90634	4.46768e-14	4.79994e-13	21.4046		FTSJ3	0.705067	8.88077	10.749	3.13625e-22	4.41919e-21	39.6659				LZTS1		MED10	0.736053	2.07371e-28	3.54061e-27	MES2-like
CR1	121.286	3.41008	0.2382	14.3161	1.73673e-46	1.11371e-44	up	43.9532		LOC100131541	1.36996	8.40959	8.90468	4.50393e-14	4.83448e-13	21.3965		PLOD1	1.22883	9.7033	10.7481	3.15813e-22	4.44713e-21	39.6591				MAFF		CSNK1A1	1.41471	2.438e-28	4.14582e-27	MES2-like
CRABP2	383.402	1.1975	0.199814	5.99306	2.05929e-09	7.79912e-09	none	8.10795		TPX2	1.86362	8.28729	8.90281	4.54485e-14	4.87322e-13	21.3876		HMBS	0.665639	8.97734	10.7423	3.2949e-22	4.63074e-21	39.6171				MALL		DPM1	0.701985	2.75212e-28	4.67529e-27	MES2-like
CREB3L1	382.953	0.715779	0.204888	3.49351	0.000476722	0.000973081	none	3.01185		CENPK	2.47961	6.65968	8.90041	4.59794e-14	4.92773e-13	21.3761		SLC39A1	0.711728	8.90736	10.7399	3.35178e-22	4.70764e-21	39.6001				MAOA		CIR1	0.792471	3.1729e-28	5.36312e-27	MES2-like
CREB3L2	1305.23	0.763542	0.0902973	8.45586	2.77028e-17	2.00513e-16	none	15.6979		PKN1	0.865629	8.75939	8.89884	4.63325e-14	4.96312e-13	21.3685		ZC3HC1	0.814021	9.22495	10.7369	3.42583e-22	4.80234e-21	39.5785				MAP2K3		MRPS6	1.24512	4.3192e-28	7.28611e-27	MES2-like
CREG1	2293.78	0.757976	0.117821	6.43328	1.24879e-10	5.27662e-10	none	9.27764		TRIM22	1.68251	9.86388	8.89809	4.64996e-14	4.97857e-13	21.3649		LSM7	1.30631	10.3854	10.7273	3.67465e-22	5.1379e-21	39.509				MAP2K6		GAS6	1.34268	4.35813e-28	7.34446e-27	MES2-like
CREM	833.598	0.61932	0.0930598	6.65508	2.83149e-11	1.25793e-10	none	9.90034		WNT5A	1.8894	8.36845	8.89537	4.71165e-14	5.03718e-13	21.3518		MYOF	1.2578	7.88103	10.7212	3.84128e-22	5.35711e-21	39.4651				MAP6		FEM1C	1.36813	4.82514e-28	8.10719e-27	MES2-like
CRIM1	1670.81	0.589051	0.128229	4.59375	4.35359e-06	1.16501e-05	none	4.93367		CTDSP1	0.642434	9.21675	8.89297	4.76697e-14	5.09382e-13	21.3403		GAR1	0.725937	8.8976	10.7201	3.87287e-22	5.39425e-21	39.4569				MAPK10		SSR3	0.729625	5.39297e-28	9.04327e-27	MES2-like
CRISPLD2	446.967	1.38045	0.156665	8.8115	1.23488e-18	1.00004e-17	none	17		SRGAP1	1.01557	7.41164	8.88822	4.87785e-14	5.19699e-13	21.3175		NUP35	1.06153	8.65284	10.7117	4.11952e-22	5.73412e-21	39.3958				MAPK13		RPS19BP1	0.681727	5.69265e-28	9.52686e-27	MES2-like
CRTAM	17.1691	1.30333	0.179851	7.2467	4.27054e-13	2.21449e-12	none	11.6547		C1QTNF5	0.620504	8.80825	8.88726	4.90066e-14	5.21619e-13	21.3128		SLC25A13	0.803706	7.47168	10.7088	4.20749e-22	5.84908e-21	39.3748				MARCO		CDON	4.69643	6.26263e-28	1.04394e-26	MES2-like
CRTAP	5175.39	0.607236	0.0662281	9.16886	4.78066e-20	4.29078e-19	none	18.3675		NXT1	0.977486	8.8704	8.88626	4.92443e-14	5.23844e-13	21.308		POP5	0.893773	9.72732	10.7017	4.4288e-22	6.14105e-21	39.324				MASP1		MGP	1.62388	2.95791e-27	4.78881e-26	MES2-like
CRYBB1	89.8854	0.741718	0.183504	4.04198	5.30026e-05	0.000123545	none	3.90818		HLA-J	1.30211	10.3124	8.88618	4.92638e-14	5.23844e-13	21.3076		DPM3	0.880647	8.99626	10.6955	4.63441e-22	6.41796e-21	39.2791				MBD2		STEAP3	2.10371	4.45635e-27	7.18033e-26	MES2-like
CSAG1	28.67	0.893309	0.18867	4.73478	2.19291e-06	6.07466e-06	none	5.21648		ILF3	0.748911	9.34439	8.87541	5.19025e-14	5.50825e-13	21.2559		FSTL1	1.13378	9.05409	10.6926	4.73264e-22	6.54151e-21	39.2583				MCAM		PGF	3.57484	4.99931e-27	8.0322e-26	MES2-like
CSF1	3171.82	0.946173	0.104286	9.07289	1.15903e-19	1.00896e-18	none	17.9961		AGTRAP	0.885376	8.08608	8.87317	5.24701e-14	5.56577e-13	21.2451		SND1	0.675387	10.1298	10.6868	4.9369e-22	6.81518e-21	39.2165				MCHR1		SORCS3	4.21967	6.53616e-27	1.04319e-25	MES2-like
CSF1R	5589.33	0.751502	0.140646	5.3432	9.13203e-08	2.93667e-07	none	6.53214		CDK2	0.955413	7.42271	8.86985	5.33191e-14	5.65031e-13	21.2292		PDLIM5	0.726349	7.42825	10.6853	4.99219e-22	6.8784e-21	39.2054				MCL1		PJA2	0.601371	7.04164e-27	1.11963e-25	MES2-like
CSF2RB	250.421	1.49868	0.156211	9.59397	8.47619e-22	8.61108e-21	none	20.0649		C17orf62	0.891227	8.92739	8.86455	5.47079e-14	5.78622e-13	21.2037		SKA2	1.04019	9.10722	10.6778	5.27336e-22	7.24746e-21	39.1511				MEDAG		WEE1	1.27987	1.2289e-26	1.93575e-25	MES2-like
CSF3R	1176.7	0.905034	0.136341	6.63802	3.17921e-11	1.40712e-10	none	9.85167		ITPRIPL2	0.667343	7.31649	8.85811	5.64426e-14	5.96679e-13	21.1727		EIF3B	0.852891	8.72069	10.6765	5.32187e-22	7.30951e-21	39.1421				METRNL		AEBP1	0.995274	1.25366e-26	1.97291e-25	MES2-like
CST7	64.11	1.75619	0.16662	10.5401	5.64525e-26	8.01648e-25	up	24.096		NUP43	0.61737	7.56202	8.85374	5.76494e-14	6.0914e-13	21.1518		KEAP1	0.608541	9.57468	10.6719	5.50268e-22	7.54356e-21	39.109				MFAP2		CCDC107	0.996404	1.45714e-26	2.28461e-25	MES2-like
CSTA	103.723	1.98911	0.191369	10.3941	2.6371e-25	3.56273e-24	up	23.4482		DCAF13	0.643369	6.87178	8.8507	5.85052e-14	6.17883e-13	21.1372		PTPN13	1.14901	7.83451	10.6647	5.79864e-22	7.93928e-21	39.0571				MGAT4B		ACAN	5.63298	1.97939e-26	3.08339e-25	MES2-like
CSTB	3151.84	0.667391	0.107597	6.20268	5.55109e-10	2.20735e-09	none	8.65613		DNAAF5	0.941878	8.82842	8.84975	5.87756e-14	6.20136e-13	21.1326		TMEM147	0.791617	10.9913	10.6588	6.05598e-22	8.2812e-21	39.0141				MICALL2		TOMM20	0.598996	2.58181e-26	3.99967e-25	MES2-like
CTBS	265.098	0.616352	0.100115	6.15642	7.44083e-10	2.92839e-09	none	8.53337		ATP10D	1.16505	8.41264	8.84836	5.91715e-14	6.23709e-13	21.1259		NSUN5P2	0.933214	9.56216	10.6503	6.43952e-22	8.79462e-21	38.9532				MKNK2		ECE1	2.80958	2.71937e-26	4.20891e-25	MES2-like
CTHRC1	576.271	2.61987	0.195104	13.4281	4.14001e-41	1.81087e-39	up	38.7421		MAPKAPK2	0.787392	8.29265	8.84309	6.07017e-14	6.38292e-13	21.1006		UNK	0.695054	8.13197	10.6464	6.62817e-22	9.03524e-21	38.9246				MLEC		PAPOLA	0.656886	3.60317e-26	5.5312e-25	MES2-like
CTLA4	24.1294	1.47596	0.207856	7.10087	1.23972e-12	6.22145e-12	none	11.2061		FAM46A	1.29318	7.35344	8.83287	6.37837e-14	6.69406e-13	21.0515		EZH2	2.50109	7.57304	10.6446	6.71442e-22	9.14136e-21	38.9118				MMAB		XPOT	1.09811	3.83209e-26	5.86451e-25	MES2-like
CTSA	3863.73	0.829065	0.0872136	9.50614	1.9787e-21	1.95688e-20	none	19.7084		UNG	0.872755	8.78157	8.8325	6.38976e-14	6.70277e-13	21.0497		MPLKIP	0.916001	9.2059	10.6349	7.2052e-22	9.78504e-21	38.8419				MME		NUCB1	0.730288	8.52569e-26	1.28655e-24	MES2-like
CTSB	44943.7	1.79955	0.111389	16.1555	1.03915e-58	1.3636e-56	up	55.8653		EIF3B	0.726811	8.61662	8.83019	6.46169e-14	6.7717e-13	21.0386		LYAR	0.591379	7.86729	10.6329	7.30784e-22	9.91824e-21	38.8279				MMP1		ZNF581	1.59805	9.58367e-26	1.44233e-24	MES2-like
CTSC	2969.14	1.96728	0.132207	14.8803	4.42414e-50	3.73208e-48	up	47.428		APOC1	1.35341	10.4637	8.83007	6.46554e-14	6.77248e-13	21.0381		PBX3	1.26243	9.2442	10.6307	7.42911e-22	1.00703e-20	38.8116				MMP10		RPLP1	2.17053	1.0138e-25	1.52305e-24	MES2-like
CTSD	11154.8	1.20973	0.151127	8.00471	1.19747e-15	7.63408e-15	none	14.1172		IGFLR1	0.936118	8.29091	8.81797	6.85559e-14	7.15006e-13	20.98		FADD	0.843968	8.60069	10.619	8.09078e-22	1.09263e-20	38.7271				MMP11		BAIAP2	0.99987	1.13558e-25	1.70297e-24	MES2-like
CTSK	801.956	1.21558	0.166231	7.31257	2.62081e-13	1.38746e-12	none	11.8578		EME1	0.663458	7.70619	8.81636	6.90952e-14	7.20285e-13	20.9722		HLA-DMA	1.83253	9.88813	10.6142	8.37658e-22	1.13053e-20	38.6927				MMP12		KXD1	0.700896	1.29977e-25	1.94402e-24	MES2-like
CTSL	5908.89	1.76498	0.114167	15.4596	6.50308e-54	6.72713e-52	up	51.1722		SHFM1	0.803317	10.0646	8.80875	7.16901e-14	7.46263e-13	20.9357		TIMP1	2.63047	12.1617	10.6099	8.63956e-22	1.1653e-20	38.6621				MMP13		MAP2K1	0.816356	1.45554e-25	2.17507e-24	MES2-like
CTSS	2300.39	1.21521	0.141303	8.60007	7.96675e-18	6.03446e-17	none	16.2194		NME6	0.65226	7.35762	8.80862	7.17353e-14	7.46377e-13	20.935		ECI1	0.850803	8.94561	10.6089	8.70514e-22	1.17269e-20	38.6546				MMP14		BTG3	0.606219	2.18492e-25	3.23921e-24	MES2-like
CTSW	55.4987	0.943033	0.1704	5.53423	3.12602e-08	1.05556e-07	none	6.97652		SSRP1	0.713459	9.29348	8.79797	7.55326e-14	7.8476e-13	20.8839		TMEM133	1.53517	7.44579	10.6055	8.92343e-22	1.20061e-20	38.6301				MMP19		NR1H2	0.96791	2.33563e-25	3.4596e-24	MES2-like
CTSZ	7557.87	1.88682	0.147509	12.7912	1.8368e-37	6.0963e-36	up	35.2149		HEY1	1.40896	11.253	8.79076	7.8214e-14	8.1107e-13	20.8493		LSM2	0.907899	8.75025	10.6006	9.24656e-22	1.24255e-20	38.5948				MMP2		HSD17B14	1.21521	2.71119e-25	3.99487e-24	MES2-like
CUL7	955.153	0.892159	0.0944818	9.44265	3.63477e-21	3.51617e-20	none	19.4539		ALKBH2	0.806438	8.36226	8.78823	7.91787e-14	8.19901e-13	20.8371		LTBP3	0.732564	8.87641	10.6003	9.2669e-22	1.24451e-20	38.5926				MMP3		CCNB1IP1	1.12126	2.78145e-25	4.09125e-24	MES2-like
CXCL1	168.183	3.64987	0.224737	16.2406	2.6034e-59	3.61719e-57	up	56.4416		LOC101929796	0.99711	8.52512	8.78449	8.06282e-14	8.34514e-13	20.8192		SLC2A10	2.01021	8.40619	10.5951	9.62162e-22	1.28976e-20	38.5554				MMP7		CWC25	0.906534	3.02461e-25	4.44505e-24	MES2-like
CXCL10	385.507	1.02229	0.263239	3.88351	0.000102957	0.000230253	none	3.63779		XRN2	1.19697	8.89573	8.78321	8.11275e-14	8.38484e-13	20.813		LINC00998	0.73345	8.51849	10.5806	1.06925e-21	1.42978e-20	38.4509				MMP9		RXRA	1.77303	3.89298e-25	5.68167e-24	MES2-like
CXCL11	103.485	0.632274	0.265131	2.38476	0.0170904	0.0269535	none	1.56938		BRAT1	0.810039	9.54178	8.78261	8.13634e-14	8.40523e-13	20.8102		PLSCR1	1.199	7.52678	10.58	1.07387e-21	1.43508e-20	38.4466				MPZL2		NPTX1	3.93234	3.93225e-25	5.73402e-24	MES2-like
CXCL12	718.505	1.01919	0.172818	5.89747	3.69107e-09	1.36579e-08	none	7.86462		RGS1	1.696	7.2955	8.77563	8.41626e-14	8.68204e-13	20.7766		SLC30A7	0.753014	7.86909	10.5789	1.08202e-21	1.44509e-20	38.4391				MPZL3		MFSD10	0.852168	4.71456e-25	6.85702e-24	MES2-like
CXCL13	99.6867	3.61105	0.32233	11.203	3.94333e-29	7.18314e-28	up	27.1437		DHRSX	0.62165	8.19472	8.77008	8.6456e-14	8.90595e-13	20.75		APBA3	0.616853	8.24971	10.574	1.12134e-21	1.49668e-20	38.4038				MRC1		MAFF	1.12222	5.20132e-25	7.53901e-24	MES2-like
CXCL14	3015.93	1.47672	0.230841	6.39713	1.58321e-10	6.63627e-10	none	9.17808		BFAR	0.641674	9.256	8.76608	8.81453e-14	9.05852e-13	20.7308		GNG12	0.950021	7.88256	10.5719	1.13874e-21	1.51841e-20	38.3885				MRC2		NXT1	0.921228	7.07676e-25	1.02048e-23	MES2-like
CXCL16	2353.61	0.773062	0.117163	6.59818	4.16245e-11	1.82406e-10	none	9.73896		ITGB3BP	1.1796	8.53795	8.76582	8.82584e-14	9.06586e-13	20.7295		SMIM3	2.11933	9.63651	10.5719	1.13901e-21	1.51841e-20	38.3883				MREG		RPL27	0.692081	7.80907e-25	1.12225e-23	MES2-like
CXCL2	308.731	1.99606	0.202289	9.86739	5.76466e-23	6.41261e-22	up	21.193		DERA	1.13808	8.92338	8.76245	8.97073e-14	9.20507e-13	20.7134		FAM46A	1.32815	7.61653	10.5679	1.17262e-21	1.56034e-20	38.3595				MRPS24		GLIS3	2.05516	1.74901e-24	2.47352e-23	MES2-like
CXCL3	185.341	3.37364	0.213201	15.8238	2.13232e-56	2.45685e-54	up	53.6096		FAM129A	2.14178	8.19507	8.75501	9.29979e-14	9.52123e-13	20.6777		MIR6791	0.680743	9.49896	10.5616	1.22734e-21	1.63215e-20	38.3143				MRPS27		POLR1D	0.695382	2.30033e-24	3.23695e-23	MES2-like
CXCL5	249.285	3.1912	0.277478	11.5007	1.30802e-30	2.67492e-29	up	28.5727		TMX1	1.41796	9.94619	8.75332	9.37649e-14	9.59073e-13	20.6695		GUCD1	0.787656	8.92471	10.5605	1.2367e-21	1.64359e-20	38.3068				MSN		SOCS3	0.83267	2.42523e-24	3.40703e-23	MES2-like
CXCL9	171.135	1.4749	0.279861	5.27012	1.36333e-07	4.2993e-07	none	6.3666		GNA12	0.762438	9.76117	8.75262	9.40807e-14	9.6177e-13	20.6662		MIS12	0.84515	8.99554	10.558	1.25978e-21	1.67223e-20	38.2885				MSTN		BOD1	0.609795	2.55001e-24	3.57637e-23	MES2-like
CXCR2	58.7822	1.02294	0.193545	5.28525	1.25532e-07	3.97462e-07	none	6.4007		AK2	0.726929	8.28276	8.75244	9.41652e-14	9.61812e-13	20.6653		CEBPD	1.91025	9.07831	10.5524	1.31188e-21	1.74032e-20	38.2483				MTFP1		RPL23	0.696095	2.62617e-24	3.67708e-23	MES2-like
CXCR3	24.8343	1.40597	0.226362	6.21115	5.25975e-10	2.09621e-09	none	8.67857		MIR7703	0.960401	10.2205	8.75031	9.51376e-14	9.70832e-13	20.6551		CD151	1.30754	9.48103	10.5451	1.38334e-21	1.83177e-20	38.1958				MVP		PDLIM2	1.07601	2.76329e-24	3.8531e-23	MES2-like
CXCR4	1709.79	1.4984	0.133815	11.1975	4.19358e-29	7.60966e-28	none	27.1186		EMP3	2.3189	10.0878	8.74886	9.5812e-14	9.77256e-13	20.6481		C19orf54	0.734266	8.37283	10.5434	1.40001e-21	1.85271e-20	38.1839				MXD1		GPX4	0.691611	3.01532e-24	4.19413e-23	MES2-like
CXCR6	39.5948	1.51264	0.221597	6.82607	8.72727e-12	4.05518e-11	up	10.392		IRF7	1.29848	8.1675	8.74559	9.73368e-14	9.91878e-13	20.6325		TMX1	1.42511	9.94406	10.5432	1.40197e-21	1.85418e-20	38.1826				MXI1		C1S	1.05654	3.5306e-24	4.90277e-23	MES2-like
CXorf21	86.1917	0.760011	0.132398	5.74034	9.4488e-09	3.35694e-08	none	7.47406		PAXIP1-AS2	0.678724	6.1938	8.74349	9.83326e-14	1.00109e-12	20.6224		TRIM22	1.7206	10.0817	10.543	1.40418e-21	1.85598e-20	38.181				MXRA5		AK6	0.716299	4.5312e-24	6.27162e-23	MES2-like
CYB561	1027.04	0.590566	0.119903	4.92536	8.42039e-07	2.43141e-06	none	5.61414		ZNF559	0.996698	9.03338	8.74128	9.93894e-14	1.0109e-12	20.6118		TMEM39A	0.595008	7.51765	10.5373	1.46379e-21	1.92891e-20	38.1398				MYADM		TIMM44	0.80484	8.18741e-24	1.12127e-22	MES2-like
CYB5R1	1883.08	0.621514	0.106728	5.82336	5.76751e-09	2.09636e-08	none	7.67853		KIAA0485	0.847253	7.85542	8.73343	1.0324e-13	1.04712e-12	20.5741		TXNDC12	0.634317	10.8305	10.5328	1.51178e-21	1.98973e-20	38.1079				MYBPC1		NPPC	3.97608	8.32755e-24	1.13954e-22	MES2-like
CYBA	4856.11	1.34433	0.171196	7.85257	4.07603e-15	2.48775e-14	none	13.6042		TPST1	1.19632	9.39372	8.73261	1.0365e-13	1.05031e-12	20.5702		CPSF4	0.805867	10.3346	10.5249	1.60101e-21	2.10209e-20	38.0511				MYC		DTX3	0.99955	9.44949e-24	1.28993e-22	MES2-like
CYBB	2351.28	0.81578	0.13843	5.89309	3.79035e-09	1.40106e-08	none	7.85354		EDEM2	0.810005	7.70834	8.7314	1.04262e-13	1.05553e-12	20.5643		PRKD2	0.769828	8.29096	10.5217	1.63838e-21	2.14985e-20	38.0282				MYH9		TXNDC12	0.682835	1.08019e-23	1.47097e-22	MES2-like
CYP19A1	133.275	1.96388	0.211184	9.29935	1.41305e-20	1.31059e-19	up	18.8825		LOC101927204	0.704099	6.30215	8.72843	1.05772e-13	1.07031e-12	20.5501		GLIS3	1.85228	8.51443	10.5216	1.63964e-21	2.15021e-20	38.0274				MYL4		MKNK2	1.17272	1.79645e-23	2.43067e-22	MES2-like
CYP1B1	827.099	2.60118	0.19242	13.5183	1.21997e-41	5.61346e-40	up	39.2508		MS4A6A	1.16089	8.33612	8.72288	1.08649e-13	1.09739e-12	20.5235		MLEC	0.784231	9.51359	10.5181	1.68269e-21	2.20534e-20	38.0018				MYL9		PDCD7	0.658171	2.35007e-23	3.15447e-22	MES2-like
CYP24A1	18.4033	0.607004	0.237935	2.55113	0.0107375	0.0175962	none	1.75458		RBM39	0.689019	9.21398	8.72032	1.10004e-13	1.10901e-12	20.5112		TRIP10	0.898573	8.24064	10.5133	1.74151e-21	2.27969e-20	37.9677				MYO1B		CRABP2	2.94613	6.05684e-23	7.99029e-22	MES2-like
CYP2S1	96.6325	1.16518	0.125675	9.27138	1.83752e-20	1.6921e-19	none	18.7716		GLA	0.69908	8.5423	8.71396	1.13445e-13	1.14212e-12	20.4806		GNS	1.17001	9.52011	10.5131	1.74385e-21	2.28137e-20	37.9664				MYO1C		TFPI	1.18729	7.94755e-23	1.04275e-21	MES2-like
CYTH4	1092.87	1.31383	0.128653	10.2123	1.74764e-24	2.1996e-23	none	22.6577		C19orf54	0.69624	8.2917	8.71358	1.13654e-13	1.14369e-12	20.4788		ATP6V1G2-DDX39B	0.810707	9.69307	10.5087	1.80034e-21	2.35245e-20	37.9348				MYO1G		FRMD3	1.32446	8.6105e-23	1.12711e-21	MES2-like
CYTIP	198.08	1.48781	0.139703	10.6498	1.74768e-26	2.55968e-25	none	24.5918		MELK	1.86788	8.02986	8.71303	1.13957e-13	1.14621e-12	20.4762		OSTC	1.10974	10.0705	10.5048	1.85255e-21	2.41921e-20	37.9065				MYO6		FN1	0.592316	8.62755e-23	1.12847e-21	MES2-like
DAB2	1415.97	0.975476	0.120328	8.1068	5.19704e-16	3.41616e-15	none	14.4665		CFI	2.44003	8.17685	8.70478	1.18602e-13	1.19017e-12	20.4366		SP110	0.899354	8.38364	10.5039	1.86454e-21	2.43341e-20	37.9001				MYOF		CEBPZ	0.758351	1.31329e-22	1.70192e-21	MES2-like
DACT1	300.54	0.638136	0.128875	4.9516	7.36056e-07	2.14153e-06	none	5.66928		RBM38	0.734418	8.07578	8.70297	1.19643e-13	1.20007e-12	20.4279		YTHDF1	0.721882	10.5519	10.5005	1.91093e-21	2.49246e-20	37.8758				MYOM2		SH3BGR	1.19917	1.4038e-22	1.81366e-21	MES2-like
DAPK3	2973.58	0.692328	0.109852	6.30235	2.93173e-10	1.19736e-09	none	8.92177		CENPU	1.43622	7.22228	8.7024	1.19976e-13	1.20285e-12	20.4252		NUDT1	1.14778	8.11476	10.4964	1.96888e-21	2.56497e-20	37.8462				MYOZ1		STC1	1.83239	1.44174e-22	1.86126e-21	MES2-like
DAPP1	84.4625	0.734756	0.139363	5.27224	1.34768e-07	4.25107e-07	none	6.3715		SLC3A2	0.80065	9.65342	8.70207	1.20163e-13	1.20418e-12	20.4236		GLA	0.809105	8.74939	10.4842	2.1501e-21	2.7977e-20	37.759				NAB2		HK2	1.88673	1.72232e-22	2.21332e-21	MES2-like
DCBLD2	2025.62	2.19127	0.128094	17.1067	1.3233e-65	2.56901e-63	up	62.5902		DECR1	0.835327	10.1474	8.70074	1.2094e-13	1.2114e-12	20.4172		ECI2	1.0144	9.71486	10.4738	2.31778e-21	3.0051e-20	37.6846				NAMPT		SCARB1	3.11964	2.00141e-22	2.56418e-21	MES2-like
DCLK3	41.6688	1.25704	0.219453	5.72804	1.01595e-08	3.59591e-08	none	7.44419		GUSB	0.679875	7.77521	8.69446	1.24671e-13	1.24309e-12	20.3871		ZNF561	0.936422	7.64407	10.4597	2.56827e-21	3.32196e-20	37.583				NAT8L		BCAS2	0.609411	2.87932e-22	3.66669e-21	MES2-like
DCN	6192.67	2.20556	0.218497	10.0942	5.85826e-24	7.07183e-23	up	22.1505		GRN	0.96188	10.1632	8.69374	1.25106e-13	1.24625e-12	20.3837		GFAP	1.01258	10.4197	10.4584	2.59228e-21	3.34903e-20	37.5738				NDRG1		RALBP1	0.600373	2.90249e-22	3.69341e-21	MES2-like
DCUN1D3	401.584	0.873799	0.0727791	12.0062	3.29731e-33	8.12686e-32	none	31.0901		GJA9-MYCBP	0.616791	7.01616	8.68977	1.27536e-13	1.26871e-12	20.3646		CCNG1	0.844568	10.1192	10.4531	2.69285e-21	3.47188e-20	37.5361				NDRG2		DHRS3	1.23417	2.92756e-22	3.7225e-21	MES2-like
DDIT3	1030.17	0.634998	0.162651	3.90406	9.45941e-05	0.000212826	none	3.67198		HNRNPUL1	0.692724	9.6184	8.68628	1.2971e-13	1.28865e-12	20.3478		ADAM17	0.725752	8.88753	10.4465	2.82513e-21	3.63905e-20	37.4886				NDRG4		WDR1	0.676972	3.02008e-22	3.83148e-21	MES2-like
DDIT4	1242.8	0.604828	0.165953	3.64457	0.000267839	0.00056519	none	3.24781		ZC3HC1	0.70805	9.15626	8.68626	1.29718e-13	1.28865e-12	20.3478		PRRC1	0.764047	9.03712	10.4442	2.87105e-21	3.69601e-20	37.4726				NDUFAF6		RPS12	1.63548	3.98767e-22	5.03634e-21	MES2-like
DDOST	4485.38	0.75655	0.0574885	13.16	1.49038e-39	5.86713e-38	none	37.2316		GSTP1	0.800109	10.4971	8.65261	1.5266e-13	1.50351e-12	20.1864		SF3B4	0.64419	9.86422	10.4317	3.14266e-21	4.03611e-20	37.3831				NECAB1		GPC1	0.69996	4.47483e-22	5.64317e-21	MES2-like
DEF6	569.253	0.810912	0.12726	6.37208	1.86481e-10	7.77756e-10	none	9.10916		UBE2C	1.79142	9.13942	8.64611	1.57533e-13	1.54661e-12	20.1552		STK10	0.739993	7.71299	10.4247	3.30665e-21	4.23921e-20	37.3327				NEDD9		SPOCK2	1.13773	5.3573e-22	6.71592e-21	MES2-like
DENND1C	232.68	0.727061	0.126353	5.75422	8.70445e-09	3.10416e-08	none	7.50806		PDLIM5	0.69765	7.31873	8.64472	1.58599e-13	1.55637e-12	20.1485		RAI14	1.2679	8.72031	10.421	3.39507e-21	4.34744e-20	37.3066				NEK6		WDR45B	0.697758	1.9538e-21	2.4029e-20	MES2-like
DENND2D	259.958	1.04262	0.147439	7.07152	1.53244e-12	7.62562e-12	none	11.1177		GPX1	0.856365	11.4971	8.63833	1.63578e-13	1.60234e-12	20.1179		TNFRSF10B	0.831456	7.40013	10.4202	3.41456e-21	4.36727e-20	37.3009				NES		TMED1	0.868636	3.80048e-21	4.6169e-20	MES2-like
DENND3	1762.38	0.832476	0.123457	6.74303	1.55117e-11	7.05269e-11	none	10.1516		TRIM21	0.596604	8.60451	8.6371	1.64554e-13	1.61045e-12	20.112		NUP85	0.982273	9.07578	10.4189	3.44788e-21	4.40729e-20	37.2913				NET1		CXCL14	1.80113	3.85935e-21	4.68505e-20	MES2-like
DEPDC1	169.441	0.964905	0.165739	5.82183	5.82073e-09	2.11462e-08	none	7.67477		GIMAP2	1.56301	7.05835	8.63674	1.64838e-13	1.61251e-12	20.1103		MAPK7	0.628364	8.94029	10.4164	3.50958e-21	4.48353e-20	37.2737				NFKB1		SLC39A1	0.780091	4.10354e-21	4.97076e-20	MES2-like
DERL3	65.7544	0.844251	0.129183	6.53531	6.34785e-11	2.74106e-10	none	9.56208		RPL12	0.761985	12.2376	8.63416	1.66908e-13	1.63202e-12	20.0979		NOL8	0.792365	8.98233	10.4097	3.68402e-21	4.70086e-20	37.2257				NFKB2		TMEM43	0.987255	4.25216e-21	5.13973e-20	MES2-like
DES	192.562	1.86464	0.234248	7.96012	1.71879e-15	1.08165e-14	up	13.9659		TGFBR1	0.916021	8.00435	8.63208	1.68591e-13	1.64747e-12	20.088		DRAM1	1.33113	8.47987	10.4095	3.68974e-21	4.7054e-20	37.2242				NFKBIZ		PPP1R3C	3.1401	5.57465e-21	6.6999e-20	MES2-like
DEXI	38.0417	0.66071	0.147858	4.46855	7.87507e-06	2.04219e-05	none	4.6899		SUCLG2	0.792414	7.99474	8.62247	1.76614e-13	1.72229e-12	20.0419		TRAF3IP2	0.590429	7.13992	10.4043	3.83003e-21	4.87003e-20	37.1872				NFYB		ACTB	2.58488	6.30721e-21	7.5588e-20	MES2-like
DHH	24.8419	1.01723	0.245416	4.14494	3.39902e-05	8.1411e-05	none	4.08932		PLSCR1	1.20136	7.30874	8.62074	1.781e-13	1.73522e-12	20.0336		CCDC80	1.07753	7.43531	10.3996	3.96471e-21	5.03245e-20	37.153				NID1		NEU1	0.716603	6.33871e-21	7.59116e-20	MES2-like
DIO3	32.2855	1.62196	0.25539	6.35093	2.14019e-10	8.88684e-10	up	9.05125		TMEM35B	1.10137	8.23633	8.61938	1.79278e-13	1.74591e-12	20.0271		MRPL53	0.730278	9.96656	10.3978	4.01588e-21	5.09442e-20	37.1403				NID2		GAN	1.24696	6.71867e-21	8.03481e-20	MES2-like
DIRAS3	662.921	1.42385	0.181239	7.85621	3.95922e-15	2.41853e-14	none	13.6164		SNRPF	0.798002	9.70617	8.61728	1.81104e-13	1.76133e-12	20.017		MKLN1	0.890927	8.14084	10.3942	4.12068e-21	5.21825e-20	37.1148				NOL3		FGF11	2.22624	7.23142e-21	8.63577e-20	MES2-like
DKK1	327.194	4.23567	0.285797	14.8206	1.07867e-49	8.83635e-48	up	47.0537		SAMD9L	1.33354	7.46722	8.61544	1.82721e-13	1.77627e-12	20.0082		FMC1	0.986206	9.55603	10.3844	4.42205e-21	5.58689e-20	37.0449				NOTCH3		RELA	0.909111	1.39467e-20	1.6515e-19	MES2-like
DKK2	35.0976	0.957588	0.228719	4.18674	2.82991e-05	6.8615e-05	none	4.16358		LATS2	0.777812	7.69871	8.60942	1.88123e-13	1.82551e-12	19.9793		PGGT1B	0.769552	7.3838	10.3794	4.58399e-21	5.78141e-20	37.0093				NOX4		FSTL1	1.0387	1.49392e-20	1.76655e-19	MES2-like
DLC1	1358.2	0.689249	0.137333	5.01883	5.19869e-07	1.53683e-06	none	5.81337		METTL23	0.804253	9.47324	8.60044	1.96471e-13	1.89805e-12	19.9363		YAE1D1	0.783775	8.8944	10.378	4.63321e-21	5.8401e-20	36.9987				NR5A2		RRAGC	0.827322	1.56671e-20	1.84874e-19	MES2-like
DLL4	375.253	1.0255	0.130753	7.843	4.39919e-15	2.67922e-14	none	13.572		SRFBP1	0.88017	7.31107	8.59897	1.97874e-13	1.91076e-12	19.9293		CD163	2.50916	8.91055	10.3766	4.68039e-21	5.89615e-20	36.9886				NRP1		ARID5B	1.16797	1.61663e-20	1.90631e-19	MES2-like
DMC1	14.894	0.586605	0.174532	3.36101	0.000776577	0.00154119	none	2.81214		CKLF-CMTM1	1.24893	8.52804	8.59781	1.98988e-13	1.92067e-12	19.9237		DNALI1	1.40129	8.37988	10.3753	4.72353e-21	5.94705e-20	36.9796				NRP2		IL1RAP	1.10989	1.62188e-20	1.91117e-19	MES2-like
DMRTA2	442.192	1.06505	0.270194	3.94181	8.08691e-05	0.000183931	none	3.73534		DBF4	1.71105	7.29224	8.59719	1.99582e-13	1.92469e-12	19.9207		TMEM138	0.85687	8.44524	10.3709	4.87697e-21	6.13314e-20	36.9479				NTRK2		DCTN2	0.773184	1.8461e-20	2.17387e-19	MES2-like
DNAH11	184.577	0.60924	0.249161	2.44517	0.0144785	0.0232036	none	1.63445		DRAM1	1.28123	8.37663	8.59202	2.04633e-13	1.97166e-12	19.896		SLC33A1	0.628886	7.74214	10.3663	5.0411e-21	6.32857e-20	36.9151				NTSR2		ZFAND2A	0.848813	2.60866e-20	3.05054e-19	MES2-like
DNAJB1	6699.01	1.28568	0.103204	12.4576	1.27161e-35	3.76228e-34	none	33.4245		FOXM1	1.65646	7.71887	8.59192	2.0473e-13	1.97171e-12	19.8955		PAICS	0.957	8.38875	10.3589	5.31438e-21	6.65628e-20	36.8628				NUAK2		FLNB	2.3985	5.40814e-20	6.23783e-19	MES2-like
DNAJC3	1536.35	0.677806	0.0695509	9.74546	1.92906e-22	2.05553e-21	none	20.6871		IFI35	1.45078	8.12767	8.58624	2.10432e-13	2.02305e-12	19.8683		CD93	1.52959	9.00448	10.3486	5.72506e-21	7.15829e-20	36.7891				NXPH4		ZSCAN18	0.615294	5.80669e-20	6.68838e-19	MES2-like
DNAJC5B	16.6748	0.991362	0.201601	4.91746	8.7676e-07	2.52909e-06	none	5.59703		AR	0.967756	7.39574	8.58342	2.13325e-13	2.04996e-12	19.8548		RPS21	0.879309	10.3372	10.3484	5.73351e-21	7.16474e-20	36.7877				OAF		SLPI	6.64601	5.85157e-20	6.73549e-19	MES2-like
DNASE1L1	56.5311	0.893776	0.141469	6.31781	2.65288e-10	1.08881e-09	none	8.96305		OST4	0.962264	10.524	8.58263	2.14133e-13	2.05608e-12	19.851		ANGPT2	1.91822	7.66792	10.3444	5.89985e-21	7.35992e-20	36.7594				OAT		PPFIA4	2.2288	6.9364e-20	7.9679e-19	MES2-like
DOCK2	844.894	0.832932	0.137106	6.07509	1.23917e-09	4.79297e-09	none	8.3194		FAM57A	1.02721	8.84951	8.58085	2.15985e-13	2.07277e-12	19.8425		TGFBI	2.3821	10.3683	10.3439	5.92346e-21	7.38515e-20	36.7554				OLFML1		PMM1	0.913951	7.18349e-20	8.23492e-19	MES2-like
DOCK6	1210.17	0.784975	0.106995	7.33657	2.19136e-13	1.16971e-12	none	11.9319		EFHC1	1.02472	8.67096	8.57644	2.20647e-13	2.11564e-12	19.8213		PBDC1	0.910013	7.9249	10.3414	6.03143e-21	7.50685e-20	36.7375				OLFML2A		ITPR1	2.8879	7.2792e-20	8.33899e-19	MES2-like
DOK1	817.246	0.690613	0.0906761	7.61626	2.6114e-14	1.49892e-13	none	12.8242		BOC	0.780449	8.06371	8.57063	2.26927e-13	2.17203e-12	19.7935		PCTP	0.825376	8.29876	10.33	6.54414e-21	8.12175e-20	36.6567				OLFML2B		PHLDA3	0.910549	1.04566e-19	1.18662e-18	MES2-like
DOK2	160.868	2.29958	0.160075	14.3657	8.49748e-47	5.60122e-45	up	44.2517		RELA	0.714679	9.37446	8.57003	2.27584e-13	2.17736e-12	19.7906		LIMS4	0.968417	8.4433	10.3179	7.1398e-21	8.83581e-20	36.5705				OPA3		EDN1	1.78261	1.17545e-19	1.32767e-18	MES2-like
DOK3	655.614	1.3537	0.117703	11.501	1.30335e-30	2.66923e-29	none	28.5736		MRC2	0.785979	8.77827	8.56887	2.2886e-13	2.18764e-12	19.7851		CPNE3	0.984617	9.91057	10.3093	7.59839e-21	9.39265e-20	36.5088				OR51E1		NUCB2	0.598281	1.29215e-19	1.45656e-18	MES2-like
DPP4	325.661	2.57324	0.209576	12.2783	1.1844e-34	3.20331e-33	up	32.4944		SERBP1	0.723688	9.82835	8.56856	2.29205e-13	2.18998e-12	19.7836		RAVER1	0.795121	9.10406	10.307	7.72308e-21	9.54136e-20	36.4927				OR51E2		FUNDC2	0.605558	1.37287e-19	1.54652e-18	MES2-like
DPY19L1	2929.81	0.669644	0.107867	6.20807	5.36386e-10	2.1365e-09	none	8.6703		RAB8A	0.778124	10.5196	8.56031	2.38531e-13	2.2731e-12	19.7441		ZKSCAN5	0.64395	7.88893	10.3042	7.88347e-21	9.72612e-20	36.4724				ORAI2		REXO2	0.665246	1.95903e-19	2.18929e-18	MES2-like
DPYD	1386.43	2.13729	0.155993	13.7012	9.98532e-43	5.03601e-41	up	40.2979		TM9SF1	0.719885	7.93126	8.5478	2.534e-13	2.40847e-12	19.6842		ITGAV	1.00431	11.483	10.303	7.95119e-21	9.79536e-20	36.4639				OSBPL10		SOD1	0.715961	2.18051e-19	2.43358e-18	MES2-like
DRAM1	467.269	1.08764	0.0975074	11.1544	6.81135e-29	1.21575e-27	none	26.9152		EIF3G	0.828967	10.4061	8.54629	2.55258e-13	2.42506e-12	19.6769		PSME1	0.824579	10.8351	10.3003	8.10676e-21	9.97571e-20	36.4447				OSGEPL1		MT-ND5	1.2957	2.68734e-19	2.98346e-18	MES2-like
DRAXIN	923.439	0.945586	0.198964	4.75254	2.00874e-06	5.58084e-06	none	5.2533		LPL	2.80987	9.65695	8.53234	2.73051e-13	2.58507e-12	19.6101		EIF4EBP1	1.22006	8.7524	10.2995	8.15301e-21	1.00213e-19	36.4391				OSM		DDR2	1.54398	3.56836e-19	3.94083e-18	MES2-like
DSC2	173.438	1.24627	0.149638	8.32856	8.18329e-17	5.69615e-16	none	15.2444		C1R	2.23793	9.68664	8.52658	2.80768e-13	2.65352e-12	19.5825		NTN1	0.621539	6.99641	10.2973	8.28074e-21	1.01668e-19	36.4237				OSMR		LAMTOR3	0.691884	3.90511e-19	4.30148e-18	MES2-like
DSE	844.011	1.59043	0.107586	14.7829	1.88891e-49	1.50391e-47	up	46.8228		FADD	0.816104	8.50864	8.52513	2.82739e-13	2.67098e-12	19.5756		NSUN5	0.744608	9.00325	10.2944	8.45503e-21	1.03574e-19	36.4031				P4HA1		TBC1D30	3.20963	4.02369e-19	4.42344e-18	MES2-like
DSG2	147.487	1.22666	0.299076	4.10152	4.1045e-05	9.7175e-05	none	4.01245		FAM60A	1.25734	7.56976	8.52258	2.86247e-13	2.7006e-12	19.5634		GAL3ST4	0.922773	9.71583	10.2827	9.19843e-21	1.12428e-19	36.3196				P4HA2		GID8	0.725831	4.99171e-19	5.44861e-18	MES2-like
DTX2	445.619	0.808756	0.0912736	8.86079	7.94497e-19	6.50468e-18	none	17.1868		MAP1LC3C	0.638331	6.51705	8.52069	2.88866e-13	2.72295e-12	19.5544		DNAAF5	1.0512	8.9575	10.2752	9.70996e-21	1.18414e-19	36.266				P4HA3		SLU7	0.597158	6.98774e-19	7.59299e-18	MES2-like
DUSP1	5606.68	1.66377	0.182633	9.10991	8.24527e-20	7.28504e-19	up	18.1376		TEP1	0.65205	6.63818	8.50833	3.06645e-13	2.88429e-12	19.4952		NKIRAS2	0.848215	8.5739	10.2723	9.91659e-21	1.20798e-19	36.2452				P4HB		PERP	2.40107	9.27478e-19	1.00329e-17	MES2-like
DUSP2	182.092	1.24012	0.230708	5.37528	7.64634e-08	2.48257e-07	none	6.6051		NME1-NME2	0.88165	11.4897	8.50721	3.08303e-13	2.89738e-12	19.4898		ETV6	0.658355	8.01615	10.2689	1.01584e-20	1.23605e-19	36.2213				PAAF1		TSPAN8	2.41395	1.09937e-18	1.1862e-17	MES2-like
DUSP23	569.3	1.04929	0.140944	7.4447	9.71624e-14	5.35375e-13	none	12.2713		BANF1	0.732154	11.3656	8.50503	3.11569e-13	2.92681e-12	19.4794		ERI1	1.39866	6.97563	10.2676	1.02505e-20	1.24656e-19	36.2124				PAH		ZNF791	0.739093	1.26759e-18	1.36508e-17	MES2-like
DUSP4	672.117	1.51067	0.176754	8.54672	1.26632e-17	9.42062e-17	up	16.0259		SP100	0.715986	6.27532	8.50082	3.17968e-13	2.98306e-12	19.4593		IKBIP	1.23566	6.06794	10.2548	1.12375e-20	1.36354e-19	36.1214				PAM		MT1G	1.53952	1.66686e-18	1.78595e-17	MES2-like
DUSP5	555.696	1.78259	0.157324	11.3307	9.24409e-30	1.74909e-28	up	27.7572		SYTL4	0.92289	7.40588	8.49959	3.1986e-13	2.99951e-12	19.4534		EXOSC8	1.10096	8.24846	10.2423	1.22937e-20	1.48755e-19	36.0324				PAPPA		ZNF12	0.967677	1.77654e-18	1.90105e-17	MES2-like
DUSP6	2553.37	1.2102	0.145044	8.34366	7.20253e-17	5.04319e-16	none	15.2973		STK36	0.728214	9.2434	8.49873	3.21199e-13	3.00948e-12	19.4492		NOC3L	0.89675	8.43409	10.2374	1.27324e-20	1.53807e-19	35.9977				PAPSS2		PPP2R5B	1.84448	2.01599e-18	2.1437e-17	MES2-like
DYNLT3	1026.6	0.794306	0.13523	5.87374	4.26083e-09	1.5668e-08	none	7.80499		FBXO5	1.47952	7.45533	8.4978	3.22646e-13	3.02114e-12	19.4448		MIOS	0.669555	7.84178	10.2371	1.27627e-20	1.54087e-19	35.9954				PAQR8		FBXO17	0.856004	2.30878e-18	2.44733e-17	MES2-like
[truncated: 1,591 more rows]

## Sheet: Supplementary Table 8
source	target	ligand_complex	receptor_complex	lrscore	expr_prod	scaled_weight	lr_means	cellphone_pvals	spec_weight	lr_logfc	lr_probs	cellchat_pvals	lr_gmeans	gmean_pvals	specificity_rank	magnitude_rank
[truncated: 284 more rows]

## Sheet: Supplementary Table 9
gene	logfoldchanges	pvals	pvals_adj	cell_type
[truncated: 6,048 more rows]

[truncated: 1 more sheets: Supplementary Table 10]
